# Supplementary material for: Tris(1,10-phenanthroline-κ2 N,N′)ruthenium(II) bis­(perchlorate)
Source: Acta Crystallogr Sect E Struct Rep Online. 2012 Nov 30;68(Pt 12):m1570–1. doi: 10.1107/S1600536812048428 (PMC3588804; doi:10.1107/S1600536812048428)
Supplement: Supplementary file 1 [file e-68-m1570-sup1.cif]

##############################################################################
#                                                                            #
# This CIF contains the data in a paper accepted for publication in          #
# Acta Crystallographica Section E. It conforms to the requirements of       #
# Notes for Authors for Acta Crystallographica Section E, and has been       #
# peer reviewed under the auspices of the IUCr Commission on Journals.       #
#                                                                            #
# Full details of the Crystallographic Information File format               #
# are given in the paper "The Crystallographic Information File (CIF):       #
# a New Standard Archive File for Crystallography" by S. R. Hall, F. H.      #
# Allen and I. D. Brown [Acta Cryst. (1991), A47, 655-685].                  #
#                                                                            #
# The current version of the core CIF dictionary is obtainable from          #
# ftp://ftp.iucr.org/pub/cif_core.dic.                                       #
#                                                                            #
# Software is freely available for graphical display of the structure(s)     #
# in this CIF. For information consult the CIF software page                 #
# http://www.iucr.org/resources/cif/software.                                #
#                                                                            #
# This file may be used for bona fide research purposes within the           #
# scientific community so long as proper attribution is given to the journal # 
# article from which it was obtained.                                        #
#                                                                            #
##############################################################################
data_global
_audit_creation_method     SHELXL-97
_journal_date_recd_electronic     2012-11-14
_journal_date_accepted     2012-11-26
_journal_name_full     'Acta Crystallographica, Section E'
_journal_year     2012
_journal_volume     68
_journal_issue     12
_journal_page_first     m1570
_journal_page_last     m1571
_journal_paper_category     QM
_journal_paper_doi     10.1107/S1600536812048428
_journal_coeditor_code     BX2430
_publ_contact_author_name     'Krzysztof Brzezinski'
_publ_contact_author_address
;
Institute of Chemistry,
University of Bialystok,
Hurtowa 1,
15-399 Bialystok
Poland
;
_publ_contact_author_email     'k.brzezinski@uwb.edu.pl'
_publ_contact_author_fax     '48 85 747 0113'
_publ_contact_author_phone     '48 85 745 7849'
_publ_section_title
;
Tris(1,10-phenanthroline-\k^2^<i>N</i>,<i>N</i>')ruthenium(II) bis(perchlorate)
;
loop_
    _publ_author_name
    _publ_author_address
    'Mariana Kozlowska'
;
Institute of Chemistry,
University of Bialystok,
Hurtowa 1,
15-399 Bialystok
Poland
;
    'Rodziewicz, Pawel'
;
Institute of Chemistry,
University of Bialystok,
Hurtowa 1,
15-399 Bialystok
Poland
;
    'Brus, Diana Malgorzata'
;
Institute of Chemistry,
University of Bialystok,
Hurtowa 1,
15-399 Bialystok
Poland
;
    'Czyrko, Justyna'
;
Institute of Chemistry,
University of Bialystok,
Hurtowa 1,
15-399 Bialystok
Poland
;
    'Brzezinski, Krzysztof'
;
Institute of Chemistry,
University of Bialystok,
Hurtowa 1,
15-399 Bialystok
Poland
;
data_I
_chemical_name_systematic
;
Tris(1,10-phenanthroline-\k^2^<i>N</i>,<i>N</i>')ruthenium(II) bis(perchlorate)
;
_chemical_name_common     ?
_chemical_formula_moiety     'C36 H24 N6 Ru 2+, 2(Cl O4 -)'
_chemical_formula_sum     'C36 H24 Cl2 N6 O8 Ru'
_chemical_formula_iupac     '[Ru (C12 H8 N2)3] (Cl O4)2'
_chemical_formula_weight     840.57
_chemical_melting_point     ?
_symmetry_cell_setting     monoclinic
_symmetry_space_group_name_H-M     'C 2/c'
_symmetry_space_group_name_Hall     '-C 2yc'
loop_
    _symmetry_equiv_pos_as_xyz
    'x, y, z'
    '-x, y, -z+1/2'
    'x+1/2, y+1/2, z'
    '-x+1/2, y+1/2, -z+1/2'
    '-x, -y, -z'
    'x, -y, z-1/2'
    '-x+1/2, -y+1/2, -z'
    'x+1/2, -y+1/2, z-1/2'
_cell_length_a     35.408(7)
_cell_length_b     16.106(3)
_cell_length_c     12.056(2)
_cell_angle_alpha     90.00
_cell_angle_beta     102.22(3)
_cell_angle_gamma     90.00
_cell_volume     6720(2)
_cell_formula_units_Z     8
_cell_measurement_reflns_used     28661
_cell_measurement_theta_min     2.60
_cell_measurement_theta_max     26.31
_cell_measurement_temperature     100(2)
_exptl_crystal_description     plate
_exptl_crystal_colour     red
_exptl_crystal_size_max     0.22
_exptl_crystal_size_mid     0.19
_exptl_crystal_size_min     0.10
_exptl_crystal_density_diffrn     1.662
_exptl_crystal_density_meas     ?
_exptl_crystal_density_method     'not measured'
_exptl_crystal_F_000     3392
_exptl_absorpt_coefficient_mu     0.691
_exptl_absorpt_correction_type     multi-scan
_exptl_absorpt_process_details
;
(CrysAlis PRO; Agilent, 2011)
;
_exptl_absorpt_correction_T_min     0.85902
_exptl_absorpt_correction_T_max     1.00000
_diffrn_ambient_temperature     100(2)
_diffrn_radiation_type     MoK\a
_diffrn_radiation_wavelength     0.71073
_diffrn_radiation_source     'SuperNova (Mo) X-ray Source'
_diffrn_radiation_monochromator     'mirror'
_diffrn_measurement_device_type
                                   'Agilent SuperNova (Dual, Cu at zero, Atlas)'
_diffrn_measurement_method     '\w scans'
_diffrn_detector_area_resol_mean     10.4052
_diffrn_reflns_number     28067
_diffrn_reflns_av_R_equivalents     0.0387
_diffrn_reflns_av_sigmaI/netI     0.0322
_diffrn_reflns_theta_min     2.79
_diffrn_reflns_theta_max     26.38
_diffrn_reflns_theta_full     26.38
_diffrn_measured_fraction_theta_max     0.999
_diffrn_measured_fraction_theta_full     0.999
_diffrn_reflns_limit_h_min     -44
_diffrn_reflns_limit_h_max     44
_diffrn_reflns_limit_k_min     -20
_diffrn_reflns_limit_k_max     20
_diffrn_reflns_limit_l_min     -14
_diffrn_reflns_limit_l_max     15
_refine_special_details
;
Refinement of <i>F</i>^2^ against ALL reflections. The weighted <i>R</i>-factor
<i>wR</i> and goodness of fit <i>S</i> are based on <i>F</i>^2^, conventional
<i>R</i>-factors <i>R</i> are based on <i>F</i>, with <i>F</i> set to zero for
negative <i>F</i>^2^. The threshold expression of <i>F</i>^2^ >
\s(<i>F</i>^2^) is used only for calculating <i>R</i>-factors(gt) <i>etc</i>.
and is not relevant to the choice of reflections for refinement.
<i>R</i>-factors based on <i>F</i>^2^ are statistically about twice as large
as those based on <i>F</i>, and <i>R</i>- factors based on ALL data will be
even larger.
;
_reflns_number_total     6867
_reflns_number_gt     5365
_reflns_threshold_expression     I>2sigma(I)
_refine_ls_structure_factor_coef     Fsqd
_refine_ls_matrix_type     full
_refine_ls_R_factor_all     0.0892
_refine_ls_R_factor_gt     0.0711
_refine_ls_wR_factor_gt     0.1988
_refine_ls_wR_factor_ref     0.2183
_refine_ls_goodness_of_fit_ref     1.041
_refine_ls_restrained_S_all     1.042
_refine_ls_number_reflns     6867
_refine_ls_number_parameters     545
_refine_ls_number_restraints     181
_refine_ls_hydrogen_treatment     constr
_refine_ls_weighting_scheme     calc
_refine_ls_weighting_details
        'calc w=1/[\s^2^(Fo^2^)+(0.1194P)^2^+53.7304P] where P=(Fo^2^+2Fc^2^)/3'
_atom_sites_solution_hydrogens     geom
_atom_sites_solution_primary     direct
_atom_sites_solution_secondary     difmap
_refine_ls_shift/su_max     0.001
_refine_ls_shift/su_mean     0.000
_refine_diff_density_max     2.552
_refine_diff_density_min     -1.217
_refine_ls_extinction_method     none
_refine_ls_extinction_coef     ?
loop_
    _atom_type_symbol
    _atom_type_description
    _atom_type_scat_dispersion_real
    _atom_type_scat_dispersion_imag
    _atom_type_scat_source
    'C' 'C' 0.0033 0.0016
                         'International Tables Vol C Tables 4.2.6.8 and 6.1.1.4'
    'H' 'H' 0.0000 0.0000
                         'International Tables Vol C Tables 4.2.6.8 and 6.1.1.4'
    'N' 'N' 0.0061 0.0033
                         'International Tables Vol C Tables 4.2.6.8 and 6.1.1.4'
    'O' 'O' 0.0106 0.0060
                         'International Tables Vol C Tables 4.2.6.8 and 6.1.1.4'
    'Cl' 'Cl' 0.1484 0.1585
                         'International Tables Vol C Tables 4.2.6.8 and 6.1.1.4'
    'Ru' 'Ru' -1.2594 0.8363
                         'International Tables Vol C Tables 4.2.6.8 and 6.1.1.4'
_computing_data_collection     'CrysAlis PRO (Agilent, 2011)'
_computing_cell_refinement     'CrysAlis PRO (Agilent, 2011)'
_computing_data_reduction     'CrysAlis PRO (Agilent, 2011)'
_computing_structure_solution     'SHELXD (Sheldrick, 2008)'
_computing_structure_refinement     'SHELXL97 (Sheldrick, 2008)'
_computing_molecular_graphics     'ORTEP-3 (Farrugia, 2012)'
_computing_publication_material     'SHELXL97 (Sheldrick, 2008)'
loop_
    _atom_site_type_symbol
    _atom_site_label
    _atom_site_fract_x
    _atom_site_fract_y
    _atom_site_fract_z
    _atom_site_U_iso_or_equiv
    _atom_site_adp_type
    _atom_site_calc_flag
    _atom_site_refinement_flags
    _atom_site_occupancy
    _atom_site_symmetry_multiplicity
    _atom_site_disorder_assembly
    _atom_site_disorder_group
    Cl ClA 0.5000 0.08518(12) 1.2500 0.0409(4) Uani d S 1 2 . .
    O O1A 0.4920(2) 0.0360(6) 1.1532(7) 0.137(4) Uani d . 1 1 . .
    O O2A 0.53245(17) 0.1346(4) 1.2483(7) 0.098(2) Uani d . 1 1 . .
    Cl ClBA 0.49125(14) 0.4508(3) 0.7332(5) 0.0377(19) Uani d PDU 0.302(6) 1 . 1
    O O1BA 0.45000(16) 0.4625(5) 0.7094(9) 0.048(3) Uani d PDU 0.302(6) 1 . 1
    O O2BA 0.5065(3) 0.4809(5) 0.6390(9) 0.062(5) Uani d PDU 0.302(6) 1 . 1
    O O3BA 0.5000 0.3639(3) 0.7500 0.060(3) Uani d SPDU 0.605(13) 2 . 1
    O O4BA 0.5085(3) 0.4961(5) 0.8342(8) 0.064(5) Uani d PDU 0.302(6) 1 . 1
    Cl ClBB 0.5000 0.4583(5) 0.7500 0.032(2) Uani d SPDU 0.395(13) 2 . 2
    O O1BB 0.5200(4) 0.5161(10) 0.8333(10) 0.046(4) Uani d PDU 0.198(6) 1 . 2
    O O2BB 0.4835(3) 0.3927(7) 0.8057(11) 0.035(4) Uani d PDU 0.198(6) 1 . 2
    O O3BB 0.5266(3) 0.4238(8) 0.6871(10) 0.044(4) Uani d PDU 0.198(6) 1 . 2
    O O4BB 0.4697(3) 0.5022(12) 0.6740(12) 0.047(4) Uani d PDU 0.198(6) 1 . 2
    Cl ClCA 0.26318(8) 0.5086(2) 0.4468(2) 0.0435(11) Uani d PDU 0.552(10) 1 A 1
    O O1CA 0.2538(2) 0.5648(4) 0.3520(5) 0.064(3) Uiso d PD 0.552(10) 1 A 1
    O O2CA 0.23054(19) 0.5010(6) 0.4998(7) 0.277(19) Uiso d PD 0.552(10) 1 A 1
    O O3CA 0.2726(3) 0.4284(3) 0.4073(7) 0.091(4) Uiso d PD 0.552(10) 1 A 1
    O O4CA 0.29584(19) 0.5403(5) 0.5278(6) 0.092(4) Uiso d PD 0.552(10) 1 A 1
    Cl ClCB 0.2615(2) 0.5258(6) 0.4462(7) 0.166(5) Uani d PDU 0.448(10) 1 A 2
    O O1CB 0.2576(6) 0.6144(5) 0.4546(17) 0.149(9) Uiso d PD 0.448(10) 1 A 2
    O O2CB 0.2292(2) 0.4858(6) 0.4795(8) 0.049(3) Uiso d PD 0.448(10) 1 A 2
    O O3CB 0.2619(4) 0.5039(12) 0.3306(8) 0.212(14) Uiso d PD 0.448(10) 1 A 2
    O O4CB 0.2969(2) 0.4984(13) 0.5192(13) 0.117(6) Uiso d PD 0.448(10) 1 A 2
    Ru Ru1 0.379433(12) 0.21680(3) 0.62688(4) 0.03927(19) Uani d . 1 1 . .
    N N8 0.42571(13) 0.2140(3) 0.7640(4) 0.0407(11) Uani d . 1 1 . .
    N N36 0.33253(14) 0.2267(3) 0.4936(5) 0.0455(12) Uani d . 1 1 . .
    N N29 0.40257(13) 0.2905(3) 0.5175(4) 0.0404(11) Uani d . 1 1 . .
    N N22 0.35194(13) 0.1363(4) 0.7156(4) 0.0475(12) Uani d . 1 1 . .
    C C26 0.33993(17) -0.0117(5) 0.7393(6) 0.0522(16) Uani d . 1 1 . .
    N N1 0.36793(14) 0.3206(4) 0.7139(5) 0.0515(13) Uani d . 1 1 . .
    C C31 0.44900(18) 0.3752(4) 0.4513(6) 0.0509(15) Uani d . 1 1 . .
    H H31 0.4740 0.3998 0.4661 0.061 Uiso calc R 1 1 . .
    C C25 0.31696(19) 0.0092(5) 0.8174(6) 0.0602(19) Uani d . 1 1 . .
    H H25 0.3044 -0.0332 0.8510 0.072 Uiso calc R 1 1 . .
    C C17 0.42222(17) 0.0127(4) 0.4478(5) 0.0454(13) Uani d . 1 1 . .
    H H17 0.4373 0.0055 0.3921 0.054 Uiso calc R 1 1 . .
    C C7 0.42374(17) 0.2736(4) 0.8443(5) 0.0468(15) Uani d . 1 1 . .
    C C16 0.41419(14) 0.0922(4) 0.4812(4) 0.0360(11) Uani d . 1 1 . .
    H H16 0.4239 0.1385 0.4470 0.043 Uiso calc R 1 1 . .
    N N15 0.39328(12) 0.1058(3) 0.5599(4) 0.0367(10) Uani d . 1 1 . .
    C C35 0.33975(18) 0.2702(4) 0.4047(6) 0.0510(16) Uani d . 1 1 . .
    C C30 0.43730(16) 0.3264(3) 0.5347(5) 0.0403(12) Uani d . 1 1 . .
    H H30 0.4547 0.3187 0.6056 0.048 Uiso calc R 1 1 . .
    C C27 0.3471(2) -0.0933(5) 0.7063(6) 0.0586(18) Uani d . 1 1 . .
    H H27 0.3358 -0.1384 0.7386 0.070 Uiso calc R 1 1 . .
    C C11 0.4786(2) 0.2177(4) 0.9732(5) 0.0539(17) Uani d . 1 1 . .
    H H11 0.4967 0.2179 1.0437 0.065 Uiso calc R 1 1 . .
    C C37 0.29761(16) 0.1926(4) 0.4833(7) 0.0560(17) Uani d . 1 1 . .
    H H37 0.2924 0.1608 0.5448 0.067 Uiso calc R 1 1 . .
    C C39 0.2751(2) 0.2466(6) 0.2965(8) 0.077(2) Uani d U 1 1 . .
    H H39 0.2554 0.2533 0.2301 0.093 Uiso calc R 1 1 . .
    C C12 0.4499(2) 0.2781(4) 0.9494(6) 0.0521(17) Uani d . 1 1 . .
    C C40 0.3120(2) 0.2835(5) 0.3033(7) 0.066(2) Uani d . 1 1 . .
    C C21 0.35678(15) 0.0539(4) 0.6894(5) 0.0441(13) Uani d . 1 1 . .
    C C41 0.3230(3) 0.3303(6) 0.2160(8) 0.084(3) Uani d . 1 1 . .
    H H41 0.3045 0.3397 0.1476 0.101 Uiso calc R 1 1 . .
    C C18 0.40855(18) -0.0547(4) 0.4948(6) 0.0501(15) Uani d . 1 1 . .
    H H18 0.4141 -0.1092 0.4724 0.060 Uiso calc R 1 1 . .
    C C14 0.4168(2) 0.4011(5) 0.9966(7) 0.067(2) Uani d . 1 1 . .
    H H14 0.4150 0.4452 1.0476 0.080 Uiso calc R 1 1 . .
    C C2 0.33910(19) 0.3754(5) 0.6835(8) 0.063(2) Uani d . 1 1 . .
    H H2 0.3223 0.3709 0.6111 0.076 Uiso calc R 1 1 . .
    C C4 0.3582(2) 0.4498(5) 0.8596(8) 0.071(2) Uani d . 1 1 . .
    H H4 0.3542 0.4937 0.9083 0.086 Uiso calc R 1 1 . .
    C C9 0.45398(16) 0.1585(4) 0.7900(5) 0.0444(13) Uani d . 1 1 . .
    H H9 0.4562 0.1173 0.7354 0.053 Uiso calc R 1 1 . .
    C C13 0.4454(2) 0.3449(5) 1.0251(6) 0.063(2) Uani d . 1 1 . .
    H H13 0.4628 0.3493 1.0964 0.075 Uiso calc R 1 1 . .
    C C6 0.39295(17) 0.3319(4) 0.8162(6) 0.0493(15) Uani d . 1 1 . .
    C C19 0.38602(16) -0.0429(4) 0.5768(5) 0.0451(14) Uani d . 1 1 . .
    C C20 0.37928(14) 0.0384(4) 0.6065(5) 0.0380(12) Uani d . 1 1 . .
    C C38 0.26831(19) 0.2015(5) 0.3861(8) 0.067(2) Uani d U 1 1 . .
    H H38 0.2438 0.1764 0.3825 0.081 Uiso calc R 1 1 . .
    C C24 0.31276(18) 0.0892(5) 0.8445(6) 0.0612(19) Uani d . 1 1 . .
    H H24 0.2978 0.1032 0.8985 0.073 Uiso calc R 1 1 . .
    C C42 0.3588(3) 0.3619(6) 0.2264(8) 0.079(2) Uani d . 1 1 . .
    H H42 0.3651 0.3920 0.1649 0.095 Uiso calc R 1 1 . .
    C C33 0.3874(2) 0.3510(4) 0.3275(6) 0.0586(17) Uani d . 1 1 . .
    C C23 0.33056(17) 0.1525(5) 0.7930(6) 0.0581(18) Uani d . 1 1 . .
    H H23 0.3273 0.2085 0.8137 0.070 Uiso calc R 1 1 . .
    C C28 0.3692(2) -0.1095(4) 0.6305(6) 0.0595(18) Uani d . 1 1 . .
    H H28 0.3738 -0.1655 0.6123 0.071 Uiso calc R 1 1 . .
    C C5 0.3892(2) 0.3961(5) 0.8918(6) 0.0566(17) Uani d . 1 1 . .
    C C10 0.48045(17) 0.1579(4) 0.8934(5) 0.0486(15) Uani d . 1 1 . .
    H H10 0.4998 0.1161 0.9087 0.058 Uiso calc R 1 1 . .
    C C32 0.4242(2) 0.3874(4) 0.3480(7) 0.0584(17) Uani d . 1 1 . .
    H H32 0.4319 0.4201 0.2911 0.070 Uiso calc R 1 1 . .
    C C34 0.37750(17) 0.3047(4) 0.4163(6) 0.0481(14) Uani d . 1 1 . .
    C C3 0.3336(2) 0.4388(5) 0.7571(8) 0.074(2) Uani d . 1 1 . .
    H H3 0.3122 0.4752 0.7354 0.088 Uiso calc R 1 1 . .
loop_
    _atom_site_aniso_label
    _atom_site_aniso_U_11
    _atom_site_aniso_U_22
    _atom_site_aniso_U_33
    _atom_site_aniso_U_12
    _atom_site_aniso_U_13
    _atom_site_aniso_U_23
    ClA 0.0410(10) 0.0385(10) 0.0390(10) 0.000 -0.0006(8) 0.000
    O1A 0.106(5) 0.182(9) 0.104(5) 0.037(6) -0.021(4) -0.086(6)
    O2A 0.059(3) 0.079(4) 0.161(7) -0.008(3) 0.035(4) 0.029(4)
    ClBA 0.045(3) 0.035(3) 0.029(3) -0.007(2) -0.002(3) 0.001(2)
    O1BA 0.040(5) 0.052(7) 0.055(7) 0.002(5) 0.012(5) -0.014(6)
    O2BA 0.053(7) 0.079(8) 0.060(7) -0.014(7) 0.027(6) 0.010(6)
    O3BA 0.068(6) 0.043(4) 0.055(6) 0.000 -0.017(5) 0.000
    O4BA 0.053(8) 0.074(8) 0.066(7) -0.010(7) 0.012(6) -0.033(7)
    ClBB 0.050(4) 0.026(3) 0.016(3) 0.000 -0.004(3) 0.000
    O1BB 0.050(6) 0.043(6) 0.043(5) -0.009(4) 0.008(4) -0.007(4)
    O2BB 0.033(6) 0.035(5) 0.036(6) 0.002(4) 0.008(4) 0.002(4)
    O3BB 0.043(6) 0.046(6) 0.045(6) -0.007(4) 0.015(4) -0.007(4)
    O4BB 0.051(6) 0.045(6) 0.043(5) 0.007(4) 0.005(4) 0.006(4)
    ClCA 0.0446(18) 0.0573(19) 0.0324(15) -0.0289(13) 0.0166(12) -0.0096(11)
    ClCB 0.112(7) 0.231(10) 0.155(8) -0.029(7) 0.029(6) -0.011(7)
    Ru1 0.0236(3) 0.0438(3) 0.0511(3) -0.00316(17) 0.00957(19) -0.0083(2)
    N8 0.029(2) 0.052(3) 0.044(3) -0.011(2) 0.0141(19) -0.007(2)
    N36 0.027(2) 0.046(3) 0.062(3) 0.0037(19) 0.006(2) -0.009(2)
    N29 0.031(2) 0.036(2) 0.055(3) 0.0039(18) 0.011(2) -0.005(2)
    N22 0.027(2) 0.062(3) 0.054(3) -0.011(2) 0.011(2) -0.008(3)
    C26 0.033(3) 0.069(4) 0.052(4) -0.009(3) 0.005(3) 0.012(3)
    N1 0.033(2) 0.054(3) 0.072(4) -0.006(2) 0.022(2) -0.015(3)
    C31 0.044(3) 0.036(3) 0.076(4) 0.002(2) 0.020(3) -0.001(3)
    C25 0.041(3) 0.083(5) 0.056(4) -0.019(3) 0.010(3) 0.008(4)
    C17 0.039(3) 0.049(3) 0.047(3) 0.009(3) 0.008(2) 0.002(3)
    C7 0.036(3) 0.057(4) 0.053(3) -0.020(3) 0.021(3) -0.013(3)
    C16 0.029(2) 0.039(3) 0.038(3) 0.001(2) 0.003(2) -0.001(2)
    N15 0.026(2) 0.041(2) 0.042(2) 0.0037(18) 0.0020(18) 0.001(2)
    C35 0.033(3) 0.045(3) 0.070(4) 0.010(2) 0.001(3) -0.008(3)
    C30 0.035(3) 0.033(3) 0.054(3) 0.001(2) 0.011(2) -0.006(2)
    C27 0.048(4) 0.059(4) 0.067(4) -0.008(3) 0.008(3) 0.021(3)
    C11 0.053(4) 0.074(5) 0.037(3) -0.026(3) 0.014(3) 0.002(3)
    C37 0.025(3) 0.053(4) 0.085(5) 0.003(3) 0.002(3) -0.018(3)
    C39 0.041(4) 0.076(5) 0.098(6) 0.019(4) -0.021(4) -0.015(4)
    C12 0.053(4) 0.063(4) 0.045(3) -0.030(3) 0.023(3) -0.009(3)
    C40 0.044(4) 0.062(5) 0.080(5) 0.011(3) -0.010(4) 0.012(4)
    C21 0.028(3) 0.054(4) 0.049(3) -0.006(2) 0.004(2) 0.001(3)
    C41 0.071(5) 0.087(6) 0.079(6) 0.010(5) -0.022(4) 0.013(5)
    C18 0.043(3) 0.043(3) 0.063(4) 0.011(3) 0.006(3) 0.005(3)
    C14 0.080(5) 0.068(5) 0.065(5) -0.034(4) 0.044(4) -0.024(4)
    C2 0.039(3) 0.058(4) 0.098(6) -0.005(3) 0.026(3) -0.023(4)
    C4 0.063(5) 0.065(5) 0.097(6) -0.023(4) 0.043(4) -0.035(4)
    C9 0.034(3) 0.055(4) 0.046(3) -0.008(3) 0.012(2) 0.003(3)
    C13 0.067(4) 0.076(5) 0.052(4) -0.028(4) 0.025(3) -0.021(4)
    C6 0.041(3) 0.056(4) 0.059(4) -0.016(3) 0.027(3) -0.016(3)
    C19 0.036(3) 0.042(3) 0.053(3) 0.006(2) 0.001(2) 0.010(3)
    C20 0.026(2) 0.043(3) 0.042(3) -0.004(2) 0.000(2) 0.000(2)
    C38 0.031(3) 0.062(4) 0.101(6) 0.011(3) -0.005(3) -0.018(4)
    C24 0.035(3) 0.094(6) 0.058(4) -0.019(3) 0.019(3) -0.007(4)
    C42 0.081(6) 0.078(6) 0.071(5) 0.015(5) 0.002(4) 0.022(4)
    C33 0.057(4) 0.052(4) 0.065(4) 0.012(3) 0.007(3) 0.006(3)
    C23 0.032(3) 0.079(5) 0.066(4) -0.014(3) 0.018(3) -0.020(4)
    C28 0.053(4) 0.046(4) 0.074(5) 0.004(3) 0.000(3) 0.014(3)
    C5 0.051(4) 0.060(4) 0.069(4) -0.017(3) 0.038(3) -0.018(3)
    C10 0.041(3) 0.065(4) 0.040(3) -0.016(3) 0.007(2) 0.008(3)
    C32 0.060(4) 0.047(4) 0.072(5) 0.002(3) 0.022(4) 0.008(3)
    C34 0.037(3) 0.041(3) 0.062(4) 0.007(2) 0.004(3) 0.001(3)
    C3 0.049(4) 0.059(4) 0.123(7) 0.001(3) 0.040(4) -0.027(5)
_geom_special_details
;
All e.s.d.'s (except the e.s.d. in the dihedral angle between two l.s. planes)
are estimated using the full covariance matrix. The cell e.s.d.'s are taken
into account individually in the estimation of e.s.d.'s in distances, angles
and torsion angles; correlations between e.s.d.'s in cell parameters are only
used when they are defined by crystal symmetry. An approximate (isotropic)
treatment of cell e.s.d.'s is used for estimating e.s.d.'s involving l.s.
planes.
;
loop_
    _geom_bond_atom_site_label_1
    _geom_bond_atom_site_label_2
    _geom_bond_site_symmetry_2
    _geom_bond_distance
    _geom_bond_publ_flag
    ClA O1A . 1.389(6) ?
    ClA O1A 2_657 1.389(6) ?
    ClA O2A . 1.402(6) ?
    ClA O2A 2_657 1.402(6) ?
    ClBA O4BA . 1.4398(8) ?
    ClBA O1BA . 1.4399(8) ?
    ClBA O3BA . 1.4400(8) ?
    ClBA O2BA . 1.4401(8) ?
    ClBB O1BB . 1.4399(8) ?
    ClBB O3BB . 1.4399(8) ?
    ClBB O2BB . 1.4401(8) ?
    ClBB O4BB . 1.4402(11) ?
    ClCA O2CA . 1.4399(8) ?
    ClCA O4CA . 1.4402(9) ?
    ClCA O3CA . 1.4405(8) ?
    ClCA O1CA . 1.4407(8) ?
    ClCB O4CB . 1.4400(11) ?
    ClCB O1CB . 1.4400(8) ?
    ClCB O2CB . 1.4400(8) ?
    ClCB O3CB . 1.4403(8) ?
    Ru1 N22 . 2.053(5) ?
    Ru1 N36 . 2.058(5) ?
    Ru1 N1 . 2.059(5) ?
    Ru1 N15 . 2.063(5) ?
    Ru1 N8 . 2.067(5) ?
    Ru1 N29 . 2.068(5) ?
    N8 C9 . 1.329(8) ?
    N8 C7 . 1.376(8) ?
    N36 C37 . 1.334(8) ?
    N36 C35 . 1.349(9) ?
    N29 C30 . 1.335(7) ?
    N29 C34 . 1.368(8) ?
    N22 C23 . 1.346(8) ?
    N22 C21 . 1.383(8) ?
    C26 C25 . 1.410(10) ?
    C26 C21 . 1.410(9) ?
    C26 C27 . 1.410(11) ?
    N1 C2 . 1.340(9) ?
    N1 C6 . 1.370(8) ?
    C31 C32 . 1.378(10) ?
    C31 C30 . 1.406(9) ?
    C31 H31 . 0.9500 ?
    C25 C24 . 1.346(11) ?
    C25 H25 . 0.9500 ?
    C17 C18 . 1.361(9) ?
    C17 C16 . 1.388(8) ?
    C17 H17 . 0.9500 ?
    C7 C12 . 1.405(9) ?
    C7 C6 . 1.424(10) ?
    C16 N15 . 1.339(7) ?
    C16 H16 . 0.9500 ?
    N15 C20 . 1.363(7) ?
    C35 C40 . 1.413(10) ?
    C35 C34 . 1.427(9) ?
    C30 H30 . 0.9500 ?
    C27 C28 . 1.350(11) ?
    C27 H27 . 0.9500 ?
    C11 C10 . 1.373(10) ?
    C11 C12 . 1.393(11) ?
    C11 H11 . 0.9500 ?
    C37 C38 . 1.399(10) ?
    C37 H37 . 0.9500 ?
    C39 C38 . 1.366(13) ?
    C39 C40 . 1.421(12) ?
    C39 H39 . 0.9500 ?
    C12 C13 . 1.440(10) ?
    C40 C41 . 1.415(13) ?
    C21 C20 . 1.426(8) ?
    C41 C42 . 1.347(13) ?
    C41 H41 . 0.9500 ?
    C18 C19 . 1.409(9) ?
    C18 H18 . 0.9500 ?
    C14 C13 . 1.347(12) ?
    C14 C5 . 1.426(11) ?
    C14 H14 . 0.9500 ?
    C2 C3 . 1.393(10) ?
    C2 H2 . 0.9500 ?
    C4 C3 . 1.365(12) ?
    C4 C5 . 1.387(11) ?
    C4 H4 . 0.9500 ?
    C9 C10 . 1.392(8) ?
    C9 H9 . 0.9500 ?
    C13 H13 . 0.9500 ?
    C6 C5 . 1.403(9) ?
    C19 C20 . 1.392(8) ?
    C19 C28 . 1.444(9) ?
    C38 H38 . 0.9500 ?
    C24 C23 . 1.409(10) ?
    C24 H24 . 0.9500 ?
    C42 C33 . 1.421(11) ?
    C42 H42 . 0.9500 ?
    C33 C32 . 1.401(10) ?
    C33 C34 . 1.409(10) ?
    C23 H23 . 0.9500 ?
    C28 H28 . 0.9500 ?
    C10 H10 . 0.9500 ?
    C32 H32 . 0.9500 ?
    C3 H3 . 0.9500 ?
loop_
    _geom_angle_atom_site_label_1
    _geom_angle_atom_site_label_2
    _geom_angle_atom_site_label_3
    _geom_angle_site_symmetry_1
    _geom_angle_site_symmetry_3
    _geom_angle
    _geom_angle_publ_flag
    O1A ClA O1A . 2_657 110.5(9) ?
    O1A ClA O2A . . 109.5(6) ?
    O1A ClA O2A 2_657 . 108.3(4) ?
    O1A ClA O2A . 2_657 108.3(4) ?
    O1A ClA O2A 2_657 2_657 109.5(6) ?
    O2A ClA O2A . 2_657 110.8(6) ?
    O4BA ClBA O1BA . . 109.48(6) ?
    O4BA ClBA O3BA . . 109.49(6) ?
    O1BA ClBA O3BA . . 109.48(6) ?
    O4BA ClBA O2BA . . 109.48(6) ?
    O1BA ClBA O2BA . . 109.47(6) ?
    O3BA ClBA O2BA . . 109.44(6) ?
    O1BB ClBB O3BB . . 109.7(2) ?
    O1BB ClBB O2BB . . 109.7(2) ?
    O3BB ClBB O2BB . . 109.7(2) ?
    O1BB ClBB O4BB . . 108.4(12) ?
    O3BB ClBB O4BB . . 109.7(2) ?
    O2BB ClBB O4BB . . 109.7(3) ?
    O2CA ClCA O4CA . . 109.52(6) ?
    O2CA ClCA O3CA . . 109.50(6) ?
    O4CA ClCA O3CA . . 109.46(6) ?
    O2CA ClCA O1CA . . 109.49(6) ?
    O4CA ClCA O1CA . . 109.44(6) ?
    O3CA ClCA O1CA . . 109.43(6) ?
    O4CB ClCB O1CB . . 110.1(15) ?
    O4CB ClCB O2CB . . 109.4(3) ?
    O1CB ClCB O2CB . . 109.4(3) ?
    O4CB ClCB O3CB . . 109.3(3) ?
    O1CB ClCB O3CB . . 109.3(3) ?
    O2CB ClCB O3CB . . 109.3(3) ?
    N22 Ru1 N36 . . 93.6(2) ?
    N22 Ru1 N1 . . 94.6(2) ?
    N36 Ru1 N1 . . 96.9(2) ?
    N22 Ru1 N15 . . 80.5(2) ?
    N36 Ru1 N15 . . 88.90(18) ?
    N1 Ru1 N15 . . 172.6(2) ?
    N22 Ru1 N8 . . 87.27(19) ?
    N36 Ru1 N8 . . 176.5(2) ?
    N1 Ru1 N8 . . 79.6(2) ?
    N15 Ru1 N8 . . 94.60(18) ?
    N22 Ru1 N29 . . 172.08(19) ?
    N36 Ru1 N29 . . 79.7(2) ?
    N1 Ru1 N29 . . 90.4(2) ?
    N15 Ru1 N29 . . 95.09(18) ?
    N8 Ru1 N29 . . 99.70(19) ?
    C9 N8 C7 . . 116.8(5) ?
    C9 N8 Ru1 . . 129.3(4) ?
    C7 N8 Ru1 . . 113.4(4) ?
    C37 N36 C35 . . 117.9(6) ?
    C37 N36 Ru1 . . 128.2(5) ?
    C35 N36 Ru1 . . 113.8(4) ?
    C30 N29 C34 . . 117.9(5) ?
    C30 N29 Ru1 . . 128.8(4) ?
    C34 N29 Ru1 . . 113.3(4) ?
    C23 N22 C21 . . 117.3(6) ?
    C23 N22 Ru1 . . 129.6(5) ?
    C21 N22 Ru1 . . 113.0(4) ?
    C25 C26 C21 . . 117.5(7) ?
    C25 C26 C27 . . 125.0(7) ?
    C21 C26 C27 . . 117.5(6) ?
    C2 N1 C6 . . 117.9(6) ?
    C2 N1 Ru1 . . 128.1(5) ?
    C6 N1 Ru1 . . 114.0(4) ?
    C32 C31 C30 . . 119.8(6) ?
    C32 C31 H31 . . 120.1 ?
    C30 C31 H31 . . 120.1 ?
    C24 C25 C26 . . 120.0(7) ?
    C24 C25 H25 . . 120.0 ?
    C26 C25 H25 . . 120.0 ?
    C18 C17 C16 . . 120.2(6) ?
    C18 C17 H17 . . 119.9 ?
    C16 C17 H17 . . 119.9 ?
    N8 C7 C12 . . 123.3(6) ?
    N8 C7 C6 . . 116.3(6) ?
    C12 C7 C6 . . 120.4(6) ?
    N15 C16 C17 . . 122.3(5) ?
    N15 C16 H16 . . 118.9 ?
    C17 C16 H16 . . 118.9 ?
    C16 N15 C20 . . 117.7(5) ?
    C16 N15 Ru1 . . 129.2(4) ?
    C20 N15 Ru1 . . 113.1(4) ?
    N36 C35 C40 . . 123.5(6) ?
    N36 C35 C34 . . 117.1(6) ?
    C40 C35 C34 . . 119.4(7) ?
    N29 C30 C31 . . 122.2(6) ?
    N29 C30 H30 . . 118.9 ?
    C31 C30 H30 . . 118.9 ?
    C28 C27 C26 . . 122.4(6) ?
    C28 C27 H27 . . 118.8 ?
    C26 C27 H27 . . 118.8 ?
    C10 C11 C12 . . 119.2(6) ?
    C10 C11 H11 . . 120.4 ?
    C12 C11 H11 . . 120.4 ?
    N36 C37 C38 . . 122.9(8) ?
    N36 C37 H37 . . 118.5 ?
    C38 C37 H37 . . 118.5 ?
    C38 C39 C40 . . 119.4(7) ?
    C38 C39 H39 . . 120.3 ?
    C40 C39 H39 . . 120.3 ?
    C11 C12 C7 . . 117.5(6) ?
    C11 C12 C13 . . 124.4(7) ?
    C7 C12 C13 . . 118.0(7) ?
    C35 C40 C41 . . 118.4(7) ?
    C35 C40 C39 . . 116.7(8) ?
    C41 C40 C39 . . 125.0(8) ?
    N22 C21 C26 . . 122.5(6) ?
    N22 C21 C20 . . 116.3(5) ?
    C26 C21 C20 . . 121.1(6) ?
    C42 C41 C40 . . 122.2(7) ?
    C42 C41 H41 . . 118.9 ?
    C40 C41 H41 . . 118.9 ?
    C17 C18 C19 . . 119.2(6) ?
    C17 C18 H18 . . 120.4 ?
    C19 C18 H18 . . 120.4 ?
    C13 C14 C5 . . 121.6(7) ?
    C13 C14 H14 . . 119.2 ?
    C5 C14 H14 . . 119.2 ?
    N1 C2 C3 . . 120.6(8) ?
    N1 C2 H2 . . 119.7 ?
    C3 C2 H2 . . 119.7 ?
    C3 C4 C5 . . 119.2(7) ?
    C3 C4 H4 . . 120.4 ?
    C5 C4 H4 . . 120.4 ?
    N8 C9 C10 . . 123.2(6) ?
    N8 C9 H9 . . 118.4 ?
    C10 C9 H9 . . 118.4 ?
    C14 C13 C12 . . 121.3(7) ?
    C14 C13 H13 . . 119.4 ?
    C12 C13 H13 . . 119.4 ?
    N1 C6 C5 . . 123.4(6) ?
    N1 C6 C7 . . 116.3(5) ?
    C5 C6 C7 . . 120.3(6) ?
    C20 C19 C18 . . 117.4(6) ?
    C20 C19 C28 . . 118.3(6) ?
    C18 C19 C28 . . 124.3(6) ?
    N15 C20 C19 . . 123.1(5) ?
    N15 C20 C21 . . 117.1(5) ?
    C19 C20 C21 . . 119.8(5) ?
    C39 C38 C37 . . 119.6(7) ?
    C39 C38 H38 . . 120.2 ?
    C37 C38 H38 . . 120.2 ?
    C25 C24 C23 . . 120.2(7) ?
    C25 C24 H24 . . 119.9 ?
    C23 C24 H24 . . 119.9 ?
    C41 C42 C33 . . 121.3(8) ?
    C41 C42 H42 . . 119.4 ?
    C33 C42 H42 . . 119.4 ?
    C32 C33 C34 . . 117.3(6) ?
    C32 C33 C42 . . 124.5(8) ?
    C34 C33 C42 . . 118.1(7) ?
    N22 C23 C24 . . 122.4(7) ?
    N22 C23 H23 . . 118.8 ?
    C24 C23 H23 . . 118.8 ?
    C27 C28 C19 . . 120.9(7) ?
    C27 C28 H28 . . 119.6 ?
    C19 C28 H28 . . 119.6 ?
    C4 C5 C6 . . 117.1(7) ?
    C4 C5 C14 . . 124.4(7) ?
    C6 C5 C14 . . 118.5(7) ?
    C11 C10 C9 . . 119.9(7) ?
    C11 C10 H10 . . 120.0 ?
    C9 C10 H10 . . 120.0 ?
    C31 C32 C33 . . 119.4(7) ?
    C31 C32 H32 . . 120.3 ?
    C33 C32 H32 . . 120.3 ?
    N29 C34 C33 . . 123.2(6) ?
    N29 C34 C35 . . 116.1(6) ?
    C33 C34 C35 . . 120.7(6) ?
    C4 C3 C2 . . 121.5(8) ?
    C4 C3 H3 . . 119.2 ?
    C2 C3 H3 . . 119.2 ?
_iucr_refine_instructions_details
;
TITL
CELL 0.71073 35.4079 16.1063 12.0565 90 102.219 90
ZERR 8 0.0071 0.0032 0.0024 0 0.03 0
LATT 7
SYMM -X,+Y,0.5-Z
SFAC C   H   N  O  Cl Ru
UNIT 288 192 48 64 16 8
DFIX 1.44 0.001 ClBA O1BA ClBA O2BA ClBA O3BA ClBA O4BA
SADI 0.001 ClBA O1BA ClBA O2BA ClBA O3BA ClBA O4BA
SADI 0.001 O1BA O2BA O1BA O3BA O1BA O4BA O2BA O3BA O2BA O4BA O3BA O4BA
DELU ClBA O1BA O2BA O3BA O4BA
ISOR 0.01 CLBA O1BA O2BA O3BA O4BA
DFIX 1.44 0.001 ClBB O1BB ClBB O2BB ClBB O3BB
SADI 0.001 ClBB O1BB ClBB O2BB ClBB O3BB ClBB O4BB
SADI 0.001 O1BB O2BB O1BB O3BB O2BB O3BB O2BB O3BB O2BB O4BB O3BB O4BB
DELU 0.005 ClBB O1BB O2BB O3BB O4BB
ISOR 0.005 ClBB O1BB O2BB O3BB O4BB
DFIX 1.44 0.001 ClCA O1CA ClCA O2CA ClCA O3CA ClCA O4CA
SADI 0.001 ClCA O1CA ClCA O2CA ClCA O3CA ClCA O4CA
SADI 0.001 O1CA O2CA O1CA O3CA O1CA O4CA O2CA O3CA O2CA O4CA O3CA O4CA
ISOR 0.01 CLCA
DFIX 1.44 0.001 ClCB O1CB ClCB O2CB ClCB O3CB
SADI 0.001 ClCB O1CB ClCB O2CB ClCB O3CB ClCB O4CB
SADI 0.001 O1CB O2CB O1CB O3CB O2CB O3CB O2CB O3CB O2CB O4CB O3CB O4CB
ISOR 0.01 ClCB
DELU C38 C39
L.S. 20
PLAN  200 2.3
TEMP -173
LIST 4
FMAP 2
BOND $H
ACTA
WGHT    0.119400   53.730400
FVAR       0.07496   0.60481   0.55206
CLA   5    0.500000    0.085181    1.250000    10.50000    0.04103    0.03854 =
         0.03900    0.00000   -0.00060    0.00000
O1A   4    0.492023    0.036017    1.153226    11.00000    0.10585    0.18207 =
         0.10415   -0.08625   -0.02071    0.03743
O2A   4    0.532449    0.134612    1.248294    11.00000    0.05864    0.07854 =
         0.16141    0.02948    0.03550   -0.00812
PART 1
CLBA  5    0.491254    0.450849    0.733158    20.50000    0.04487    0.03482 =
         0.02885    0.00064   -0.00218   -0.00688
O1BA  4    0.450005    0.462477    0.709374    20.50000    0.03984    0.05155 =
         0.05502   -0.01380    0.01219    0.00246
O2BA  4    0.506512    0.480897    0.639020    20.50000    0.05307    0.07885 =
         0.05982    0.00973    0.02683   -0.01449
O3BA  4    0.500000    0.363858    0.750000    20.50000    0.06845    0.04341 =
         0.05502    0.00000   -0.01747    0.00000
O4BA  4    0.508509    0.496137    0.834150    20.50000    0.05256    0.07393 =
         0.06574   -0.03327    0.01238   -0.01037
PART 2
CLBB  5    0.500000    0.458336    0.750000   -20.50000    0.05013    0.02585 =
         0.01573    0.00000   -0.00449    0.00000
O1BB  4    0.519965    0.516105    0.833284   -20.50000    0.05016    0.04325 =
         0.04251   -0.00725    0.00844   -0.00884
O2BB  4    0.483530    0.392702    0.805670   -20.50000    0.03324    0.03490 =
         0.03604    0.00199    0.00776    0.00213
O3BB  4    0.526613    0.423835    0.687140   -20.50000    0.04317    0.04593 =
         0.04453   -0.00673    0.01489   -0.00687
O4BB  4    0.469704    0.502207    0.673965   -20.50000    0.05143    0.04494 =
         0.04305    0.00566    0.00468    0.00690
PART 1
CLCA  5    0.263181    0.508612    0.446762    31.00000    0.04460    0.05732 =
         0.03236   -0.00960    0.01656   -0.02895
O1CA  4    0.253773    0.564818    0.351960    31.00000    0.06378
O2CA  4    0.230535    0.500953    0.499809    31.00000    0.27658
O3CA  4    0.272610    0.428373    0.407316    31.00000    0.09119
O4CA  4    0.295844    0.540322    0.527775    31.00000    0.09202
PART 2
CLCB  5    0.261460    0.525775    0.446197   -31.00000    0.11208    0.23074 =
         0.15491   -0.01066    0.02950   -0.02868
O1CB  4    0.257604    0.614432    0.454560   -31.00000    0.14922
O2CB  4    0.229214    0.485785    0.479497   -31.00000    0.04855
O3CB  4    0.261859    0.503883    0.330624   -31.00000    0.21170
O4CB  4    0.296864    0.498401    0.519207   -31.00000    0.11651
PART 0
RU1   6    0.379433    0.216798    0.626875    11.00000    0.02364    0.04378 =
         0.05112   -0.00828    0.00957   -0.00316
N8    3    0.425705    0.213979    0.763975    11.00000    0.02936    0.05205 =
         0.04355   -0.00726    0.01407   -0.01127
N36   3    0.332528    0.226690    0.493583    11.00000    0.02685    0.04594 =
         0.06216   -0.00923    0.00591    0.00368
N29   3    0.402572    0.290478    0.517530    11.00000    0.03142    0.03608 =
         0.05451   -0.00467    0.01073    0.00393
N22   3    0.351939    0.136306    0.715642    11.00000    0.02711    0.06209 =
         0.05429   -0.00779    0.01081   -0.01106
C26   1    0.339929   -0.011740    0.739276    11.00000    0.03343    0.06886 =
         0.05233    0.01240    0.00483   -0.00878
N1    3    0.367930    0.320589    0.713863    11.00000    0.03326    0.05419 =
         0.07192   -0.01500    0.02201   -0.00640
C31   1    0.449001    0.375226    0.451275    11.00000    0.04409    0.03561 =
         0.07632   -0.00135    0.02018    0.00182
AFIX  43
H31   2    0.473962    0.399769    0.466117    11.00000   -1.20000
AFIX   0
C25   1    0.316963    0.009184    0.817426    11.00000    0.04128    0.08293 =
         0.05625    0.00828    0.01000   -0.01881
AFIX  43
H25   2    0.304445   -0.033225    0.850972    11.00000   -1.20000
AFIX   0
C17   1    0.422222    0.012747    0.447821    11.00000    0.03935    0.04923 =
         0.04709    0.00242    0.00785    0.00932
AFIX  43
H17   2    0.437303    0.005489    0.392073    11.00000   -1.20000
AFIX   0
C7    1    0.423740    0.273600    0.844297    11.00000    0.03610    0.05671 =
         0.05287   -0.01283    0.02120   -0.01976
C16   1    0.414190    0.092181    0.481183    11.00000    0.02924    0.03876 =
         0.03804   -0.00128    0.00253    0.00143
AFIX  43
H16   2    0.423859    0.138471    0.447014    11.00000   -1.20000
AFIX   0
N15   3    0.393276    0.105785    0.559890    11.00000    0.02551    0.04070 =
         0.04170    0.00114    0.00203    0.00366
C35   1    0.339747    0.270237    0.404722    11.00000    0.03317    0.04525 =
         0.07022   -0.00813    0.00097    0.00970
C30   1    0.437296    0.326406    0.534685    11.00000    0.03474    0.03320 =
         0.05361   -0.00561    0.01075    0.00065
AFIX  43
H30   2    0.454683    0.318743    0.605604    11.00000   -1.20000
AFIX   0
C27   1    0.347051   -0.093263    0.706293    11.00000    0.04825    0.05860 =
         0.06694    0.02077    0.00755   -0.00835
AFIX  43
H27   2    0.335844   -0.138396    0.738551    11.00000   -1.20000
AFIX   0
C11   1    0.478615    0.217725    0.973158    11.00000    0.05268    0.07385 =
         0.03720    0.00231    0.01405   -0.02615
AFIX  43
H11   2    0.496703    0.217911    1.043674    11.00000   -1.20000
AFIX   0
C37   1    0.297612    0.192581    0.483330    11.00000    0.02523    0.05331 =
         0.08495   -0.01831    0.00178    0.00266
AFIX  43
H37   2    0.292431    0.160794    0.544797    11.00000   -1.20000
AFIX   0
C39   1    0.275150    0.246638    0.296468    11.00000    0.04113    0.07629 =
         0.09845   -0.01518   -0.02100    0.01865
AFIX  43
H39   2    0.255428    0.253288    0.230121    11.00000   -1.20000
AFIX   0
C12   1    0.449905    0.278150    0.949413    11.00000    0.05340    0.06314 =
         0.04539   -0.00907    0.02310   -0.03044
C40   1    0.312023    0.283508    0.303311    11.00000    0.04447    0.06220 =
         0.08035    0.01156   -0.01012    0.01108
C21   1    0.356783    0.053905    0.689423    11.00000    0.02795    0.05356 =
         0.04881    0.00119    0.00353   -0.00584
C41   1    0.322993    0.330288    0.215955    11.00000    0.07063    0.08670 =
         0.07940    0.01256   -0.02154    0.01045
AFIX  43
H41   2    0.304486    0.339738    0.147639    11.00000   -1.20000
AFIX   0
C18   1    0.408552   -0.054730    0.494750    11.00000    0.04273    0.04267 =
         0.06292    0.00451    0.00648    0.01060
AFIX  43
H18   2    0.414131   -0.109163    0.472440    11.00000   -1.20000
AFIX   0
C14   1    0.416800    0.401121    0.996630    11.00000    0.07992    0.06807 =
         0.06536   -0.02401    0.04399   -0.03393
AFIX  43
H14   2    0.414983    0.445216    1.047574    11.00000   -1.20000
AFIX   0
C2    1    0.339102    0.375366    0.683499    11.00000    0.03877    0.05837 =
         0.09758   -0.02318    0.02595   -0.00473
AFIX  43
H2    2    0.322256    0.370920    0.611096    11.00000   -1.20000
AFIX   0
C4    1    0.358230    0.449769    0.859611    11.00000    0.06343    0.06488 =
         0.09722   -0.03452    0.04286   -0.02298
AFIX  43
H4    2    0.354184    0.493724    0.908340    11.00000   -1.20000
AFIX   0
C9    1    0.453982    0.158539    0.790013    11.00000    0.03365    0.05509 =
         0.04599    0.00328    0.01220   -0.00808
AFIX  43
H9    2    0.456244    0.117336    0.735411    11.00000   -1.20000
AFIX   0
C13   1    0.445366    0.344851    1.025089    11.00000    0.06683    0.07560 =
         0.05151   -0.02088    0.02516   -0.02810
AFIX  43
H13   2    0.462846    0.349253    1.096426    11.00000   -1.20000
AFIX   0
C6    1    0.392950    0.331865    0.816226    11.00000    0.04054    0.05581 =
         0.05872   -0.01578    0.02697   -0.01574
C19   1    0.386025   -0.042938    0.576821    11.00000    0.03650    0.04198 =
         0.05285    0.00979    0.00067    0.00606
C20   1    0.379284    0.038384    0.606502    11.00000    0.02603    0.04251 =
         0.04223   -0.00015    0.00025   -0.00403
C38   1    0.268307    0.201540    0.386141    11.00000    0.03053    0.06198 =
         0.10087   -0.01829   -0.00515    0.01059
AFIX  43
H38   2    0.243799    0.176424    0.382507    11.00000   -1.20000
AFIX   0
C24   1    0.312761    0.089247    0.844543    11.00000    0.03528    0.09407 =
         0.05838   -0.00728    0.01919   -0.01863
AFIX  43
H24   2    0.297761    0.103153    0.898543    11.00000   -1.20000
AFIX   0
C42   1    0.358799    0.361890    0.226371    11.00000    0.08103    0.07828 =
         0.07084    0.02162    0.00215    0.01546
AFIX  43
H42   2    0.365054    0.392006    0.164931    11.00000   -1.20000
AFIX   0
C33   1    0.387398    0.351044    0.327507    11.00000    0.05664    0.05158 =
         0.06507    0.00581    0.00691    0.01189
C23   1    0.330557    0.152459    0.793031    11.00000    0.03159    0.07949 =
         0.06624   -0.01988    0.01750   -0.01406
AFIX  43
H23   2    0.327343    0.208528    0.813689    11.00000   -1.20000
AFIX   0
C28   1    0.369226   -0.109498    0.630515    11.00000    0.05286    0.04581 =
         0.07402    0.01394    0.00047    0.00357
AFIX  43
H28   2    0.373837   -0.165457    0.612282    11.00000   -1.20000
AFIX   0
C5    1    0.389221    0.396059    0.891822    11.00000    0.05144    0.06043 =
         0.06897   -0.01787    0.03799   -0.01747
C10   1    0.480451    0.157879    0.893373    11.00000    0.04060    0.06500 =
         0.03952    0.00769    0.00674   -0.01646
AFIX  43
H10   2    0.499773    0.116053    0.908708    11.00000   -1.20000
AFIX   0
C32   1    0.424180    0.387374    0.347982    11.00000    0.06006    0.04733 =
         0.07156    0.00760    0.02213    0.00250
AFIX  43
H32   2    0.431935    0.420095    0.291138    11.00000   -1.20000
AFIX   0
C34   1    0.377502    0.304690    0.416289    11.00000    0.03747    0.04139 =
         0.06238    0.00106    0.00364    0.00723
C3    1    0.333598    0.438763    0.757082    11.00000    0.04887    0.05884 =
         0.12255   -0.02655    0.03964    0.00101
AFIX  43
H3    2    0.312205    0.475189    0.735404    11.00000   -1.20000
HKLF 4
REM
REM R1 =  0.0711 for   5365 Fo > 4sig(Fo)  and  0.0892 for all   6867 data
REM    545 parameters refined using    181 restraints
END
WGHT      0.1194     53.7499
REM Highest difference peak  2.552,  deepest hole -1.217,  1-sigma level  0.135
;
