# Supplementary material for: Tris(1,10-phenanthroline-κ2 N,N′)ruthenium(II) bis­(perchlorate)
Source: Acta Crystallogr Sect E Struct Rep Online. 2012 Nov 30;68(Pt 12):m1570–1. doi: 10.1107/S1600536812048428 (PMC3588804; doi:10.1107/S1600536812048428)
Supplement: Supplementary file 2 [file e-68-m1570-Isup2.hkl]

# 
# h,k,l, Fc-squared, Fo-squared, sigma(Fo-squared) and status flag 
# 
data_I
_shelx_title ' ' 
_shelx_refln_list_code          4 
_shelx_F_calc_maximum     1169.97 
_exptl_crystal_F_000      3392.00 
_reflns_d_resolution_high  0.7998 
 
loop_ 
 _symmetry_equiv_pos_as_xyz 
 'x, y, z' 
 '-x, y, -z+1/2' 
 'x+1/2, y+1/2, z' 
 '-x+1/2, y+1/2, -z+1/2' 
 '-x, -y, -z' 
 'x, -y, z-1/2' 
 '-x+1/2, -y+1/2, -z' 
 'x+1/2, -y+1/2, z-1/2' 
 
_cell_length_a    35.4079 
_cell_length_b    16.1063 
_cell_length_c    12.0565 
_cell_angle_alpha  90.000 
_cell_angle_beta  102.219 
_cell_angle_gamma  90.000 
 
_shelx_F_squared_multiplier     1.000 
 
loop_ 
 _refln_index_h 
 _refln_index_k 
 _refln_index_l 
 _refln_F_squared_calc 
 _refln_F_squared_meas 
 _refln_F_squared_sigma 
 _refln_observed_status 
   6   0   0      458.46      115.69     28.48 o 
   8   0   0   268738.88   275301.97   1237.83 o 
  10   0   0     1069.37     1457.35     68.13 o 
  12   0   0      482.90     1010.37    102.07 o 
  14   0   0     4571.17     5388.55    154.09 o 
  16   0   0    83573.51    86648.99    711.58 o 
  18   0   0    36829.38    38157.49    462.93 o 
  20   0   0    21105.87    13223.06  10498.02 o 
  22   0   0     5789.14     6209.48    444.05 o 
  24   0   0    24460.92    24958.08    386.36 o 
  26   0   0    41244.07    43696.41    506.42 o 
  28   0   0    15576.89    17581.74    465.74 o 
  30   0   0     5230.48     5797.12    243.51 o 
  32   0   0      613.78      552.57     86.92 o 
  34   0   0    10137.42    10008.44    407.58 o 
  36   0   0      678.18      795.55    112.26 o 
  38   0   0     1341.22     1469.44    153.28 o 
  40   0   0     2114.32     1852.77    176.63 o 
  42   0   0     9765.90     9583.30    596.23 o 
   5   1   0    12407.56    16113.23    146.21 o 
   7   1   0    31951.66    38425.88    211.32 o 
   9   1   0      496.07      263.50     21.64 o 
  11   1   0    14949.59    17342.77    163.26 o 
  13   1   0    10428.12    12421.98    141.47 o 
  15   1   0     1382.30     1800.25     59.61 o 
  17   1   0     3142.60     5481.20    109.04 o 
  19   1   0        0.85       47.10     22.68 o 
  21   1   0     5417.23     6995.27    179.60 o 
  23   1   0     2491.49     3680.28    114.52 o 
  25   1   0      957.73      590.48     60.43 o 
  27   1   0     6701.11     8211.11    172.90 o 
  29   1   0     5060.73     5864.58    145.95 o 
  31   1   0      214.96      514.18     53.38 o 
  33   1   0     1816.76     1487.78     90.22 o 
  35   1   0      366.49      471.89     63.17 o 
  37   1   0     1160.30     1191.78    103.52 o 
  39   1   0        2.03       91.30     60.37 o 
  41   1   0      449.50      231.07     64.82 o 
  43   1   0      291.56      252.49     76.09 o 
   2   2   0    15947.57     4522.17     83.84 o 
   4   2   0   251039.38   229636.61    738.28 o 
   6   2   0     5095.03     7246.48     80.90 o 
   8   2   0     3906.24     4797.65     72.61 o 
  10   2   0       62.90      178.25     17.16 o 
  12   2   0   142198.69   157646.98    454.33 o 
  14   2   0    21981.94    18378.58    177.83 o 
  16   2   0    12805.86    12243.22    147.42 o 
  18   2   0    12094.73    11566.55    217.82 o 
  20   2   0    52590.85    53381.07    396.57 o 
  22   2   0    19338.74    21156.23    267.57 o 
  24   2   0    10537.34    11020.14    174.78 o 
  26   2   0      805.79      494.94     39.55 o 
  28   2   0    12558.79    13407.23    233.37 o 
  30   2   0     4687.21     4538.63    142.96 o 
  32   2   0     3808.73     4053.87    140.30 o 
  34   2   0      411.54      432.24     54.57 o 
  36   2   0     2782.34     2542.80    132.23 o 
  38   2   0     6762.75     6690.15    241.98 o 
  40   2   0     4920.25     4621.05    233.08 o 
  42   2   0     3139.03     2725.50    190.07 o 
   1   3   0      526.08      923.30     41.90 o 
   3   3   0     6574.90     9550.17    143.32 o 
   5   3   0    73632.62    69890.98    385.23 o 
   7   3   0    12236.59    15959.17    138.15 o 
   9   3   0    44486.52    41621.84    334.83 o 
  11   3   0    22661.00    22809.71    285.88 o 
  13   3   0      871.97      318.38     25.98 o 
  15   3   0     1408.04     2161.02     65.01 o 
  17   3   0      766.87      597.07     85.70 o 
  19   3   0     5586.65     5596.42    123.61 o 
  21   3   0     4461.51     3985.49    113.95 o 
  23   3   0      754.54      529.18     42.88 o 
  25   3   0    19370.30    19761.98    265.26 o 
  27   3   0     1918.89     1818.63     94.49 o 
  29   3   0      283.40      192.14     39.02 o 
  31   3   0      804.37     1078.11    101.28 o 
  33   3   0     2099.83     2053.95    114.12 o 
  35   3   0      888.84      612.24     77.97 o 
  37   3   0     6656.29     6733.40    239.54 o 
  39   3   0      172.96      244.14     69.68 o 
  41   3   0     3868.03     3511.24    248.88 o 
   0   4   0    41788.72    40456.14    601.57 o 
   2   4   0    69779.96    64121.43    400.97 o 
   4   4   0     7239.71     5073.72    115.60 o 
   6   4   0    10247.48     6339.20    124.27 o 
   8   4   0    30216.66    21946.80    180.87 o 
  10   4   0     7137.71     9367.92    109.61 o 
  12   4   0     1370.41     2042.04     50.48 o 
  14   4   0      642.67      287.96     26.34 o 
  16   4   0    20652.20    19350.78    208.62 o 
  18   4   0     5058.53     5383.47    137.17 o 
  20   4   0    33486.51    35581.39    326.46 o 
  22   4   0     3202.09     2755.67     98.36 o 
  24   4   0     6757.96     7701.64    178.19 o 
  26   4   0     8210.71     8648.13    197.88 o 
  28   4   0    15132.61    16134.13    279.93 o 
  30   4   0     1201.67     1228.14     84.28 o 
  32   4   0     1714.77     1674.50    101.41 o 
  34   4   0     2171.71     1905.18    125.09 o 
  36   4   0     4918.83     4954.28    237.11 o 
  38   4   0     2390.81     2254.28    169.82 o 
  40   4   0      586.42      595.98    105.16 o 
  42   4   0     4466.30     4251.83    339.81 o 
   1   5   0     4396.13     3736.75    123.23 o 
   3   5   0    14320.22    10597.77    167.65 o 
   5   5   0    20466.16    19329.22    235.57 o 
   7   5   0      125.83       79.01     17.51 o 
   9   5   0     4634.14     6559.67    122.78 o 
  11   5   0     7088.23     9627.87    137.34 o 
  13   5   0    11838.23     6213.09     91.43 o 
  15   5   0      485.34       66.56     17.30 o 
  17   5   0    19027.94    21732.69    206.82 o 
  19   5   0     4840.66     5709.98    117.47 o 
  21   5   0    84690.89    94930.43    611.24 o 
  23   5   0       10.78       33.04     31.15 o 
  25   5   0    16466.70    14935.42    255.18 o 
  27   5   0       91.90      103.67     34.91 o 
  29   5   0    16976.00    18932.23    311.71 o 
  31   5   0     1958.42     1692.39    131.43 o 
  33   5   0      548.59      436.28     78.94 o 
  35   5   0     1135.45     1068.47    115.31 o 
  37   5   0     8081.21     8350.87    313.43 o 
  39   5   0      675.19      608.45    104.30 o 
  41   5   0     3267.78     3761.33    262.79 o 
   0   6   0      558.76       67.78     45.10 o 
   2   6   0     2860.63      705.82     62.68 o 
   4   6   0    21661.91    15562.14    223.80 o 
   6   6   0       41.70      863.49     51.31 o 
   8   6   0     6875.06     9381.66    187.58 o 
  10   6   0    11516.99    10185.97    165.73 o 
  12   6   0     2821.04     4044.03    121.42 o 
  14   6   0     1679.25     1828.16     52.95 o 
  16   6   0       52.32       11.88     14.27 o 
  18   6   0      199.31      237.16     28.07 o 
  20   6   0      309.73      224.46     36.73 o 
  22   6   0        1.67       14.51     26.11 o 
  24   6   0     6939.93     8057.62    164.04 o 
  26   6   0     2939.07     2688.93    120.17 o 
  28   6   0        0.29       20.10     54.26 o 
  30   6   0     1054.35     1090.54    108.02 o 
  32   6   0     4326.19     4971.23    228.24 o 
  34   6   0        0.85      -35.53     60.75 o 
  36   6   0      762.14      968.97    114.47 o 
  38   6   0      553.20      555.11     92.62 o 
  40   6   0      501.05      716.17    198.68 o 
   1   7   0    30927.13    26135.37    338.80 o 
   3   7   0    11506.23    10844.72    248.74 o 
   5   7   0    20949.36    27661.94    290.45 o 
   7   7   0    13948.39    15236.28    249.66 o 
   9   7   0    76736.85    71384.54    611.12 o 
  11   7   0     5879.22     6398.40    174.40 o 
  13   7   0    12019.23    13065.06    169.47 o 
  15   7   0    12156.67    10837.56    158.76 o 
  17   7   0    52075.52    53930.18    322.38 o 
  19   7   0      619.93      871.02     59.52 o 
  21   7   0    10915.89    10729.87    232.48 o 
  23   7   0       99.29      124.58     35.07 o 
  25   7   0    22406.23    23433.70    359.40 o 
  27   7   0        5.54       71.47     50.16 o 
  29   7   0     5599.59     5498.77    229.84 o 
  31   7   0      261.36       97.20     57.45 o 
  33   7   0    10264.97    10147.73    334.91 o 
  35   7   0     3409.01     3662.57    210.32 o 
  37   7   0     5140.16     5463.08    308.01 o 
  39   7   0      283.79       98.50     87.06 o 
   0   8   0     2318.49     3040.76    177.91 o 
   2   8   0      520.62      387.10     50.27 o 
   4   8   0     4049.57     3399.00    150.96 o 
   6   8   0       15.48        1.20     34.29 o 
   8   8   0     4509.76     4485.17    131.44 o 
  10   8   0    10670.60    12230.24    222.33 o 
  12   8   0     2127.88     2257.98    100.96 o 
  14   8   0      116.39      250.23     48.56 o 
  16   8   0     8013.94     7646.15    152.74 o 
  18   8   0       19.74        9.54     33.48 o 
  20   8   0      649.36      923.67     73.50 o 
  22   8   0      160.41       57.62     43.40 o 
  24   8   0      824.08      894.47     93.92 o 
  26   8   0     1492.11     2108.64    128.23 o 
  28   8   0        6.26       43.74     50.18 o 
  30   8   0       26.05       85.32    111.23 o 
  32   8   0      826.63      703.75    106.31 o 
  34   8   0     1452.95     1280.09    126.34 o 
  36   8   0       16.87      -31.81    105.24 o 
  38   8   0     1548.08     1357.27    172.16 o 
   1   9   0    21743.91    23408.05    368.55 o 
   3   9   0    22783.51    20885.92    347.45 o 
   5   9   0    12111.40    10488.93    217.98 o 
   7   9   0    19446.65    22619.15    303.88 o 
   9   9   0    15822.15    18351.43    281.90 o 
  11   9   0     3419.82     2715.46    106.21 o 
  13   9   0    13605.18    12353.83    276.72 o 
  15   9   0     6945.32     8466.17    246.34 o 
  17   9   0    24764.74    25373.64    346.77 o 
  19   9   0      715.04      305.40     51.21 o 
  21   9   0    20644.95    22688.16    348.55 o 
  23   9   0     1034.70     1710.76    102.60 o 
  25   9   0     5806.90     5674.96    213.32 o 
  27   9   0      180.35      254.76     64.40 o 
  29   9   0     3122.11     3787.00    181.53 o 
  31   9   0      364.95      164.28     57.74 o 
  33   9   0     4160.24     4386.75    270.93 o 
  35   9   0      547.51      238.02     89.45 o 
  37   9   0     2364.88     2055.56    261.37 o 
   0  10   0    15022.52    14806.10    810.69 o 
   2  10   0     1197.62     1335.67     99.93 o 
   4  10   0     5545.43     4718.53    178.33 o 
   6  10   0    11828.08    12242.46    250.83 o 
   8  10   0     2760.63     2134.04    105.20 o 
  10  10   0     6926.28     6565.29    168.69 o 
  12  10   0      722.81      525.32     54.98 o 
  14  10   0      762.12      668.68     61.73 o 
  16  10   0     4582.25     4870.22    158.38 o 
  18  10   0       37.11       41.73     36.34 o 
  20  10   0     6179.30     5118.38    209.07 o 
  22  10   0      644.16      643.93     84.58 o 
  24  10   0      616.11      603.94     77.11 o 
  26  10   0     4614.24     4502.10    192.06 o 
  28  10   0     2898.40     3055.39    164.69 o 
  30  10   0       64.29      -22.60     68.78 o 
  32  10   0      438.20      630.65    125.52 o 
  34  10   0      904.18      823.67    135.42 o 
  36  10   0     1487.80     1377.57    191.28 o 
   1  11   0     2932.10     2246.35    131.30 o 
   3  11   0     7585.12     8248.15    246.19 o 
   5  11   0    21448.16    25361.44    375.93 o 
   7  11   0     2609.92     2414.31    120.40 o 
   9  11   0    10963.71     9277.27    259.21 o 
  11  11   0    14436.62    15764.60    273.81 o 
  13  11   0    16350.66    19034.68    306.91 o 
  15  11   0      424.30      425.41     55.69 o 
  17  11   0     5610.60     5356.45    173.86 o 
  19  11   0     9929.79    10669.35    249.31 o 
  21  11   0    16932.80    17768.76    329.05 o 
  23  11   0      178.28      112.96     53.22 o 
  25  11   0     1860.16     1968.66    196.51 o 
  27  11   0      838.45      902.48    107.69 o 
  29  11   0     2699.86     3105.43    197.28 o 
  31  11   0       95.73      -51.79     87.80 o 
  33  11   0     2937.66     3265.93    245.51 o 
  35  11   0      350.71      300.64    231.95 o 
   0  12   0    16951.46    19480.72    845.39 o 
   2  12   0     1602.19     1683.40    121.58 o 
   4  12   0    23686.30    23639.03    379.60 o 
   6  12   0      121.69      249.32     57.51 o 
   8  12   0    11694.94    10868.52    303.93 o 
  10  12   0     1188.71     1465.81    102.61 o 
  12  12   0    11483.32    11286.80    244.39 o 
  14  12   0      463.85      313.95     53.17 o 
  16  12   0     5996.56     5751.17    215.33 o 
  18  12   0      522.46      428.30     51.41 o 
  20  12   0     1765.55     1901.74    119.00 o 
  22  12   0     3746.54     3760.46    177.52 o 
  24  12   0     3208.93     3288.79    187.21 o 
  26  12   0     1442.81     1489.04    139.62 o 
  28  12   0     1665.25     1610.29    151.42 o 
  30  12   0     3195.59     2813.41    197.61 o 
  32  12   0      591.51      559.00    100.19 o 
  34  12   0      898.24     1092.69    166.94 o 
   1  13   0     4766.37     6021.65    232.83 o 
   3  13   0      163.65      164.03     54.36 o 
   5  13   0       28.23       22.76     45.83 o 
   7  13   0     4081.49     5016.23    189.60 o 
   9  13   0        7.34       45.01     46.90 o 
  11  13   0      894.54      943.94     88.24 o 
  13  13   0       27.68       45.62     49.09 o 
  15  13   0     1501.03     1731.69    106.19 o 
  17  13   0     1216.50     1397.42     98.83 o 
  19  13   0        1.63      -53.15     53.15 o 
  21  13   0     1017.07     1123.83    104.07 o 
  23  13   0     3017.45     3250.80    196.84 o 
  25  13   0      852.23      917.39    117.64 o 
  27  13   0       16.16      -92.68    159.01 o 
  29  13   0      833.58      581.51     97.41 o 
  31  13   0       96.13       69.42     72.76 o 
  33  13   0      745.72      918.05    123.06 o 
   0  14   0    12314.10    12194.61    676.32 o 
   2  14   0      125.44      172.11     74.09 o 
   4  14   0     2897.17     3103.66    174.39 o 
   6  14   0        0.95       15.84     50.70 o 
   8  14   0     4175.56     4026.06    178.45 o 
  10  14   0        3.27      -24.69     45.79 o 
  12  14   0     1315.53     1627.10    118.09 o 
  14  14   0     1740.74     1970.31    136.52 o 
  16  14   0     1507.15     1378.35    113.89 o 
  18  14   0      807.74      749.95    115.79 o 
  20  14   0     4037.49     4600.47    200.94 o 
  22  14   0      683.92      405.95    114.78 o 
  24  14   0     1670.94     2030.84    165.93 o 
  26  14   0     2278.82     2261.98    180.59 o 
  28  14   0     2698.22     2580.36    192.05 o 
  30  14   0     1017.96     1138.30    135.66 o 
   1  15   0       17.38      -55.10     55.10 o 
   3  15   0      268.78      310.14     68.35 o 
   5  15   0       32.75       64.68     58.49 o 
   7  15   0      532.35      413.94     70.95 o 
   9  15   0      727.61      813.13    114.77 o 
  11  15   0      166.74      190.31     60.68 o 
  13  15   0      152.69      123.74     54.27 o 
  15  15   0      318.26      402.93     70.78 o 
  17  15   0      401.85      378.24     86.91 o 
  19  15   0       78.21       66.50     78.62 o 
  21  15   0        2.10      -78.70     78.70 o 
  23  15   0      185.25      210.27    128.85 o 
  25  15   0       33.01      -91.72     91.72 o 
  27  15   0      481.69      513.92    121.76 o 
   0  16   0     9198.94    10064.42    371.17 o 
   2  16   0     1947.37     2269.91    148.78 o 
   4  16   0     6735.98     6171.01    233.67 o 
   6  16   0       34.14       14.34     57.12 o 
   8  16   0     3809.03     4125.39    195.08 o 
  10  16   0     2617.83     2862.07    167.44 o 
  12  16   0     2074.96     2173.12    146.83 o 
  14  16   0     1033.50     1033.37    125.36 o 
  16  16   0     4187.33     5105.06    318.24 o 
  18  16   0     1526.71     1190.73    217.29 o 
  20  16   0     1638.07     1460.24    177.40 o 
  22  16   0     1606.06     1519.92    182.68 o 
  24  16   0     2434.21     2587.66    236.07 o 
  26  16   0     1889.63     1963.84    212.45 o 
   1  17   0     2836.52     2980.22    198.58 o 
   3  17   0        5.56        8.36     63.44 o 
   5  17   0       70.62       71.12     59.89 o 
   7  17   0      219.17      216.60     67.15 o 
   9  17   0      241.40      221.72    109.00 o 
  11  17   0      107.42      258.07     69.95 o 
  13  17   0      169.08      162.70     78.42 o 
  15  17   0      284.17       14.70     92.38 o 
  17  17   0     1889.02     2048.84    207.78 o 
  19  17   0        0.03       63.32    112.25 o 
  21  17   0      527.68      646.20    133.56 o 
  23  17   0       18.25      221.24    114.94 o 
   0  18   0     6363.01     5933.60    661.19 o 
   2  18   0       55.60       76.40     76.91 o 
   4  18   0     3991.91     4318.10    244.75 o 
   6  18   0      432.21       81.25     67.35 o 
   8  18   0      626.68      638.46     90.36 o 
  10  18   0        2.70       28.17     70.99 o 
  12  18   0      901.68      873.79    141.69 o 
  14  18   0      586.38      360.75    119.01 o 
  16  18   0      738.25      761.66    170.72 o 
  18  18   0      237.61      390.83    122.79 o 
   1  19   0      522.97      603.00    131.27 o 
   3  19   0     1097.11     1211.08    172.37 o 
   5  19   0     2135.99     2286.15    188.80 o 
   7  19   0      182.66       78.19    119.95 o 
   9  19   0      100.08      164.04     99.69 o 
  11  19   0      894.60     1025.58    172.09 o 
  13  19   0     1628.44     1529.15    222.83 o 
   0  20   0       19.64       23.58    120.11 o 
   2  20   0        1.96      -10.06    131.96 o 
   4  20   0      215.01      284.47    125.92 o 
 -43   1   1     4228.41     4392.18    247.63 o 
 -41   1   1     2973.91     2969.70    172.44 o 
 -39   1   1     6611.58     6247.40    216.47 o 
 -37   1   1      866.39      874.35     75.30 o 
 -35   1   1     6910.71     6295.82    182.83 o 
 -33   1   1     2349.07     2384.22    110.40 o 
 -31   1   1    13136.53    14718.43    258.41 o 
 -29   1   1    14885.56    14108.90    242.84 o 
 -27   1   1     8432.55     6952.27    177.21 o 
 -25   1   1    12216.38    13952.40    198.83 o 
 -23   1   1    18904.09    20551.33    370.11 o 
 -21   1   1    27976.26    27537.74    431.92 o 
 -19   1   1    22166.40    15417.50   5591.19 o 
 -17   1   1     6827.54     4687.58    111.11 o 
 -15   1   1     4130.47     3713.08    114.22 o 
 -13   1   1    53240.60    53616.00    351.81 o 
 -11   1   1     6459.50     4923.48     89.37 o 
  -9   1   1     7549.04     9745.41    119.96 o 
  -7   1   1     9486.57    11880.20    164.43 o 
  -5   1   1   325444.34   360210.56   2325.57 o 
   3   1   1    56087.40    90480.38    650.51 o 
   5   1   1     2091.25      178.28     22.78 o 
   7   1   1   130689.04   129516.70    609.21 o 
   9   1   1     5856.24     5066.75     93.36 o 
  11   1   1    28990.73    25497.79    210.82 o 
  13   1   1     2238.10     2875.27     76.69 o 
  15   1   1    51766.23    54949.88    354.83 o 
  17   1   1    25127.22    26667.12    286.47 o 
  19   1   1    28693.56    31344.67    304.55 o 
  21   1   1    14896.04    12764.62    204.56 o 
  23   1   1    17305.03    16560.53    236.58 o 
  25   1   1     9147.99     9563.84    168.92 o 
  27   1   1    17837.21    18821.36    246.23 o 
  29   1   1      788.25      733.48     53.78 o 
  31   1   1      207.35      166.49     42.76 o 
  33   1   1     1056.00      878.54     77.09 o 
  35   1   1     9365.30     9488.84    270.83 o 
  37   1   1     7562.49     7594.92    251.89 o 
  39   1   1     1207.34     1320.70    146.66 o 
  41   1   1     6084.43     5427.66    210.10 o 
 -42   2   1     3849.67     3606.25    221.25 o 
 -40   2   1      273.32      102.53     59.30 o 
 -38   2   1     3259.28     3289.36    173.40 o 
 -36   2   1        0.71      -30.33     41.39 o 
 -34   2   1       54.48       13.58     42.15 o 
 -32   2   1     4714.00     4843.11    152.14 o 
 -30   2   1     5495.65     5185.92    161.43 o 
 -28   2   1        3.75      -18.49     33.82 o 
 -26   2   1     2495.17     3062.16    106.72 o 
 -24   2   1    10556.22    12370.18    194.97 o 
 -22   2   1     3063.88     1715.38     76.31 o 
 -20   2   1     7479.19     8803.62    191.42 o 
 -18   2   1      137.77       16.82     15.90 o 
 -16   2   1      203.04      208.94     21.72 o 
 -14   2   1     8898.61     7053.60    103.96 o 
 -12   2   1    23965.11    24005.28    161.64 o 
 -10   2   1     2009.19     2054.20     46.07 o 
  -8   2   1   110693.99   121277.04    854.08 o 
  -6   2   1    36803.14    31830.16    288.38 o 
  -4   2   1    70357.16    82043.19    513.00 o 
  -2   2   1      206.78       12.46     13.17 o 
   0   2   1      454.37       82.87     14.39 o 
   2   2   1    44010.72    45826.54    439.82 o 
   4   2   1    56105.76    56779.77    413.96 o 
   6   2   1      113.66       32.10     14.34 o 
   8   2   1      187.20       75.00     15.37 o 
  10   2   1     7751.62     7784.08    104.01 o 
  12   2   1    23154.86    23089.37    215.16 o 
  14   2   1      500.60      279.27     23.65 o 
  16   2   1     5932.93     5631.25    109.03 o 
  18   2   1     1198.11     1012.90     50.94 o 
  20   2   1     8411.62     7090.88    148.51 o 
  22   2   1       39.70       24.47     21.74 o 
  24   2   1     1071.99     1202.43     65.53 o 
  26   2   1      319.83      359.76     36.83 o 
  28   2   1     2358.09     2062.12     87.62 o 
  30   2   1    13819.63    14647.84    255.83 o 
  32   2   1      247.61      159.20     40.44 o 
  34   2   1     1088.15      917.18     80.96 o 
  36   2   1     4812.80     5211.85    226.68 o 
  38   2   1     2988.59     2720.89    204.99 o 
  40   2   1      360.26      517.77     92.69 o 
  42   2   1      565.20      718.59    128.19 o 
 -43   3   1     1978.49     2648.87    226.32 o 
 -41   3   1      411.08      300.51     79.39 o 
 -39   3   1      391.96      368.01     81.29 o 
 -37   3   1      402.91      474.00     75.26 o 
 -35   3   1     7485.34     8313.87    256.58 o 
 -33   3   1     8101.32     8389.23    249.05 o 
 -31   3   1     3662.89     3087.84    223.66 o 
 -29   3   1     6954.63     7057.29    186.61 o 
 -27   3   1     9772.58    10895.32    221.77 o 
 -25   3   1    28163.36    28466.51    341.60 o 
 -23   3   1     3072.23     2435.93    108.12 o 
 -21   3   1    20417.40    23370.61    239.30 o 
 -19   3   1     1258.91     1383.58     62.14 o 
 -17   3   1    16559.98    16302.32    193.93 o 
 -15   3   1       50.80       59.57     17.61 o 
 -13   3   1     3214.79     1961.58     50.17 o 
 -11   3   1     4793.23     2773.40     52.35 o 
  -9   3   1    46245.11    55439.98    402.22 o 
  -7   3   1    31840.82    40443.55    213.18 o 
  -5   3   1   259732.80   273739.59   1592.60 o 
  -3   3   1    19295.20    28047.48    326.88 o 
  -1   3   1   262808.97   238376.78    484.81 o 
   1   3   1    28692.86    17484.35    188.64 o 
   3   3   1     4593.04     1553.74     44.64 o 
   5   3   1     4390.63     2209.29     52.04 o 
   7   3   1    48910.68    48886.44    290.65 o 
   9   3   1     1662.16     1179.80     42.45 o 
  11   3   1    28385.64    26187.41    226.65 o 
  13   3   1     9151.02    11479.08    207.28 o 
  15   3   1    71607.80    78914.54    599.20 o 
  17   3   1      636.74      342.92     37.43 o 
  19   3   1    15538.26    16522.02    242.53 o 
  21   3   1    17025.40    17118.87    206.28 o 
  23   3   1    22357.55    23718.15    275.59 o 
  25   3   1     7369.88     7457.74    162.10 o 
  27   3   1     3486.14     3200.33    125.30 o 
  29   3   1        5.41      -38.84     38.84 o 
  31   3   1     4314.85     5038.91    169.27 o 
  33   3   1     2857.07     2538.98    116.36 o 
  35   3   1     4095.01     4127.60    152.79 o 
  37   3   1     4176.36     3802.18    182.72 o 
  39   3   1     4086.76     4306.39    259.59 o 
  41   3   1     6107.99     6243.44    403.88 o 
 -42   4   1     4910.96     4672.94    253.12 o 
 -40   4   1      154.17       22.77     65.78 o 
 -38   4   1     5055.69     5840.12    263.53 o 
 -36   4   1     1443.89     1519.89    137.14 o 
 -34   4   1     4143.66     3693.09    197.11 o 
 -32   4   1      307.02      607.55    100.67 o 
 -30   4   1     9870.63    11508.39    275.06 o 
 -28   4   1     1473.73     1815.60     95.61 o 
 -26   4   1    19719.07    17483.35    390.28 o 
 -24   4   1     9945.96    10911.81    318.40 o 
 -22   4   1    20352.37    24513.29    296.86 o 
 -20   4   1     1011.04     1390.18     57.42 o 
 -18   4   1    33664.63    26215.01    254.43 o 
 -16   4   1     4802.76     6655.71    108.90 o 
 -14   4   1    28809.90    40081.21    551.79 o 
 -12   4   1     4964.90     7508.17     98.94 o 
 -10   4   1    12382.52     8743.15    114.60 o 
  -8   4   1    23441.18    21621.40    181.04 o 
  -6   4   1    28979.80    38401.29    886.21 o 
  -4   4   1    15768.20    23167.41    340.80 o 
  -2   4   1    23422.95    31034.43    380.98 o 
   0   4   1   182802.58   171645.17    696.45 o 
   2   4   1     4353.62     4901.32     79.83 o 
   4   4   1      410.25      777.34     46.30 o 
   6   4   1    53703.03    47986.45    448.32 o 
   8   4   1    41255.64    41476.77    339.07 o 
  10   4   1      151.15      225.04     23.31 o 
  12   4   1      536.13      480.82     32.19 o 
  14   4   1    10043.00    11060.04    166.60 o 
  16   4   1    52988.27    48177.96    392.34 o 
  18   4   1     5341.96     6712.32    151.42 o 
  20   4   1     7122.01     8165.74    154.15 o 
  22   4   1       83.99       67.66     26.20 o 
  24   4   1    24729.46    26937.73    300.25 o 
  26   4   1      309.23      126.55     41.49 o 
  28   4   1     8397.85     8101.47    202.43 o 
  30   4   1      545.13      398.37     54.66 o 
  32   4   1     4969.62     4336.35    160.91 o 
  34   4   1     1748.50     2137.00    119.50 o 
  36   4   1     4544.60     5517.77    218.70 o 
  38   4   1      182.11      -55.00     97.94 o 
  40   4   1     2160.61     2107.05    412.02 o 
 -41   5   1     1052.43     1155.13    133.68 o 
 -39   5   1     2960.36     3294.47    205.94 o 
 -37   5   1      608.34      836.27    111.81 o 
 -35   5   1      939.97      634.95     91.48 o 
 -33   5   1     3833.01     4223.73    211.53 o 
 -31   5   1     3861.04     3834.26    194.02 o 
 -29   5   1     1346.76     1434.74     99.01 o 
 -27   5   1     3914.09     3733.41    151.14 o 
 -25   5   1     3978.66     4257.50    153.82 o 
 -23   5   1     1150.55     1497.77     89.62 o 
 -21   5   1    11424.73    13143.82    213.02 o 
 -19   5   1      226.28      145.47     25.69 o 
 -17   5   1      754.48      836.68     37.08 o 
 -15   5   1      413.82      581.94     29.57 o 
 -13   5   1    18404.38    18512.21    219.80 o 
 -11   5   1       63.76       71.08     19.77 o 
  -9   5   1     8369.40     8321.79    144.65 o 
  -7   5   1      794.37     1111.27     62.66 o 
  -5   5   1    74373.78    75493.13    690.88 o 
  -3   5   1       36.77      177.19     35.85 o 
  -1   5   1    20233.25    22907.23    284.46 o 
   1   5   1     7815.44     7488.28    116.64 o 
   3   5   1     7570.14     6458.66    155.47 o 
   5   5   1       11.29        8.44     14.98 o 
   7   5   1     4161.19     5214.52    100.27 o 
   9   5   1      353.11      710.98     42.93 o 
  11   5   1    11507.18     9302.22    135.07 o 
  13   5   1     5564.72     6309.70    123.16 o 
  15   5   1    12158.75    14703.34    197.14 o 
  17   5   1     5358.04     4851.60    127.35 o 
  19   5   1    39962.33    41282.39    318.65 o 
  21   5   1        5.10       -6.56     21.85 o 
  23   5   1     3974.31     4592.20    130.67 o 
  25   5   1     1377.42     1308.65     80.25 o 
  27   5   1     2649.13     2714.09    117.47 o 
  29   5   1       29.61       20.56     36.42 o 
  31   5   1        1.71        9.65     36.28 o 
  33   5   1     1850.54     1986.89    147.06 o 
  35   5   1       47.88      -20.90     63.69 o 
  37   5   1     1592.74     1796.57    148.97 o 
  39   5   1      465.43      261.20    128.14 o 
  41   5   1     1177.42     1301.67    242.94 o 
 -40   6   1     1014.16     1283.88    138.96 o 
 -38   6   1     6594.63     6225.17    370.18 o 
 -36   6   1       28.03        9.81     70.64 o 
 -34   6   1     4216.03     4797.35    230.75 o 
 -32   6   1      919.38      862.71    107.50 o 
 -30   6   1     6878.72     6661.33    253.88 o 
 -28   6   1      331.73      478.26     70.53 o 
 -26   6   1    33593.86    36929.45    865.95 o 
 -24   6   1       93.60      168.21     40.80 o 
 -22   6   1    36773.30    35669.90    400.21 o 
 -20   6   1    17060.65    19895.64    229.77 o 
 -18   6   1    20678.18    22797.53    212.30 o 
 -16   6   1     1126.33     1503.36     54.82 o 
 -14   6   1    70200.24    74662.91    651.52 o 
 -12   6   1    75384.36    69328.97    795.61 o 
 -10   6   1    37959.33    31292.12    981.00 o 
  -8   6   1    10047.98    12889.58    247.90 o 
  -6   6   1     3385.03     2294.66    113.66 o 
  -4   6   1    86014.36    86368.24    972.58 o 
  -2   6   1    15435.21    15374.08    276.37 o 
   0   6   1     1940.07     1800.17     67.83 o 
   2   6   1    30513.12    33947.74    276.07 o 
   4   6   1    13697.74     9719.38    154.32 o 
   6   6   1      580.47      151.01     22.39 o 
   8   6   1     3374.06     4491.53    101.44 o 
  10   6   1     6212.63     5759.22    118.24 o 
  12   6   1    11441.69     8515.09    320.84 o 
  14   6   1     3061.04     4428.76    104.28 o 
  16   6   1    19454.42    18706.75    241.07 o 
  18   6   1    11915.56    10890.74    163.30 o 
  20   6   1    33288.94    35464.18    288.28 o 
  22   6   1       29.36       34.00     29.09 o 
  24   6   1    20277.64    21966.08    272.37 o 
  26   6   1     1905.39     2119.39    102.85 o 
  28   6   1    10024.03    10639.29    267.17 o 
  30   6   1     1397.92     1082.72     91.19 o 
  32   6   1    16607.96    17726.53    423.27 o 
  34   6   1     1288.45     1057.10    133.22 o 
  36   6   1     7094.36     7303.42    343.01 o 
  38   6   1      129.22       69.56     70.74 o 
  40   6   1     3563.20     3946.74    403.12 o 
 -41   7   1      255.68       97.46    101.21 o 
 -39   7   1       57.52       41.83     64.16 o 
 -37   7   1      173.59      204.49     70.59 o 
 -35   7   1      552.72      301.60     73.91 o 
 -33   7   1       14.86      -87.86     87.86 o 
 -31   7   1      422.75      213.62     78.48 o 
 -29   7   1      417.98      474.08     68.55 o 
 -27   7   1        6.74       43.49     72.72 o 
 -25   7   1      793.68      798.59    101.14 o 
 -23   7   1     1961.96     1735.53     99.04 o 
 -21   7   1      987.48     1125.49     79.88 o 
 -19   7   1       61.46       24.76     29.01 o 
 -17   7   1     3201.77     2918.83     82.62 o 
 -15   7   1     2537.72     2831.89     94.79 o 
 -13   7   1      179.70      391.91     34.80 o 
 -11   7   1     2817.21     3324.15    131.12 o 
  -9   7   1       93.38      169.62     51.53 o 
  -7   7   1     2316.72     1914.18    113.42 o 
  -5   7   1     1330.15     2660.97    162.87 o 
  -3   7   1      147.06      149.65     39.90 o 
  -1   7   1     5319.62     7368.95    217.14 o 
   1   7   1    19081.55    15294.29    208.52 o 
   3   7   1     1152.58     2651.66     86.36 o 
   5   7   1      734.52      107.47     25.93 o 
   7   7   1     3776.48     6225.36    125.19 o 
   9   7   1      690.94      123.39     22.95 o 
  11   7   1     3656.72     2528.30     85.11 o 
  13   7   1    23468.74    23547.60    297.94 o 
  15   7   1     1497.31     1755.67     71.85 o 
  17   7   1     1604.34     1975.98     80.31 o 
  19   7   1       28.68      107.99     23.33 o 
  21   7   1     6785.71     7623.04    153.82 o 
  23   7   1     1951.41     2498.48    114.42 o 
  25   7   1      205.07      141.04     37.88 o 
  27   7   1       49.78       84.66     56.51 o 
  29   7   1     1282.37     1287.50    133.58 o 
  31   7   1      110.10      170.61     77.61 o 
  33   7   1      209.11      418.07    105.23 o 
  35   7   1      128.46      152.92     73.99 o 
  37   7   1      272.81      278.39    101.40 o 
  39   7   1      220.55      264.92    103.82 o 
 -40   8   1     1192.89     1396.63    175.08 o 
 -38   8   1     1320.61     1352.34    144.11 o 
 -36   8   1      934.01      976.01    115.46 o 
 -34   8   1      139.81       91.49     66.35 o 
 -32   8   1       12.05      -41.91    102.76 o 
 -30   8   1     5837.15     5816.03    245.58 o 
 -28   8   1      494.48      524.38     74.65 o 
 -26   8   1    16297.87    17347.42    354.94 o 
 -24   8   1      352.34      226.93     51.56 o 
 -22   8   1    31080.90    31837.98    412.77 o 
 -20   8   1       46.75       51.60     38.31 o 
 -18   8   1    12323.10    11698.01    244.09 o 
 -16   8   1     2782.25     2744.37    112.83 o 
 -14   8   1    20261.61    20718.44    316.24 o 
 -12   8   1      399.32      243.19     44.14 o 
 -10   8   1    23992.51    23923.34    424.17 o 
  -8   8   1     3699.56     2365.95    133.53 o 
  -6   8   1    38593.64    32938.74    420.00 o 
  -4   8   1     1028.03     1645.82     95.21 o 
  -2   8   1    27803.16    32602.05    407.79 o 
   0   8   1    18644.65    17480.31    334.06 o 
   2   8   1    16818.60    15580.18    341.18 o 
   4   8   1    35768.82    35318.04    337.86 o 
   6   8   1     8237.83     7683.15    163.90 o 
   8   8   1    19546.22    19823.73    269.50 o 
  10   8   1      168.86      273.52     39.40 o 
  12   8   1    27048.90    28474.53    283.87 o 
  14   8   1     3040.40     3231.09    108.63 o 
  16   8   1    36380.34    36787.98    340.61 o 
  18   8   1     2504.71     2654.55    120.59 o 
  20   8   1    26941.46    29219.57    372.87 o 
  22   8   1      506.65      603.05     62.41 o 
  24   8   1     7944.18     7277.20    197.76 o 
  26   8   1        9.86        7.92     47.54 o 
  28   8   1    12048.95    12497.23    312.75 o 
  30   8   1       86.93       68.41     73.81 o 
  32   8   1     9091.80     8861.59    395.99 o 
  34   8   1      506.18      494.88    107.41 o 
  36   8   1     7785.89     8737.30    389.97 o 
  38   8   1      446.19      524.34    147.41 o 
 -39   9   1      709.14      497.10    124.50 o 
 -37   9   1       11.88       48.92     67.45 o 
 -35   9   1     1320.98     1636.15    150.62 o 
 -33   9   1      593.81      673.38    102.02 o 
 -31   9   1       48.26       20.82     58.97 o 
 -29   9   1     1239.39     1086.13    114.30 o 
 -27   9   1       17.05       44.42     45.49 o 
 -25   9   1       71.84       75.99     46.56 o 
 -23   9   1     1568.75     1099.56     85.79 o 
 -21   9   1     5301.58     5409.18    175.47 o 
 -19   9   1     1724.44     1372.55     89.23 o 
 -17   9   1       89.39      -11.78     38.02 o 
 -15   9   1     4084.96     2843.21    116.95 o 
 -13   9   1    11873.65    10452.60    213.40 o 
 -11   9   1       74.37      187.24     38.55 o 
  -9   9   1      861.71      820.48     67.50 o 
  -7   9   1    12745.60    12802.87    278.67 o 
  -5   9   1     6308.00     6374.56    224.70 o 
  -3   9   1     1069.58      398.17     53.52 o 
  -1   9   1     5630.43     4150.29    156.45 o 
   1   9   1     3767.75     3442.48    124.07 o 
   3   9   1     3297.18     2801.20    100.95 o 
   5   9   1    14133.34    14108.71    271.28 o 
   7   9   1      503.07      282.28     37.24 o 
   9   9   1       46.94       39.60     32.70 o 
  11   9   1    11132.69    11128.02    207.77 o 
  13   9   1     9785.58    10118.13    179.88 o 
  15   9   1       15.70      -28.10     28.10 o 
  17   9   1     1350.58     1652.64     93.33 o 
  19   9   1     2749.07     2798.80    120.05 o 
  21   9   1     8461.85     8081.47    230.08 o 
  23   9   1        8.39       43.47     49.89 o 
  25   9   1      375.02      251.04     58.87 o 
  27   9   1      612.87     1048.02    111.30 o 
  29   9   1      152.47       76.67     63.27 o 
  31   9   1        0.66      -74.09     77.50 o 
  33   9   1       13.08      -67.67     76.54 o 
  35   9   1     1180.23     1438.05    172.52 o 
  37   9   1       77.76      260.12    156.83 o 
 -38  10   1     2111.85     2035.91    245.02 o 
 -36  10   1      750.51      736.10    127.99 o 
 -34  10   1     4413.73     4496.30    242.46 o 
 -32  10   1       32.10       75.59     65.21 o 
 -30  10   1     2360.37     2784.78    182.87 o 
 -28  10   1       27.12      -22.74     51.11 o 
 -26  10   1     7304.91     8084.00    235.32 o 
 -24  10   1       61.13      119.62     50.18 o 
 -22  10   1     9524.27     8719.41    231.31 o 
 -20  10   1      186.49      238.31     53.95 o 
 -18  10   1    19423.71    20667.74    339.47 o 
 -16  10   1     2040.31     1945.88    104.93 o 
 -14  10   1     5111.97     5691.00    167.59 o 
 -12  10   1     9928.30    10593.72    248.18 o 
 -10  10   1    18307.98    18495.97    321.42 o 
  -8  10   1     5957.31     5499.09    172.70 o 
  -6  10   1     8352.34     9823.08    257.38 o 
  -4  10   1    17742.29    20173.64    364.72 o 
  -2  10   1    12482.08    12017.01    281.39 o 
   0  10   1    13728.66    12676.31    245.74 o 
   2  10   1    11465.56    13318.95    253.99 o 
   4  10   1    23022.40    24644.09    297.41 o 
   6  10   1     3470.40     3498.90    116.35 o 
   8  10   1    24022.53    25389.60    317.00 o 
  10  10   1     3172.49     2917.29    113.36 o 
  12  10   1     3881.80     4045.21    134.25 o 
  14  10   1     4946.36     5916.03    166.28 o 
  16  10   1    21630.87    23998.47    340.52 o 
  18  10   1     7905.81     8569.82    210.52 o 
  20  10   1     6374.71     5572.84    196.45 o 
  22  10   1      419.27      258.69     51.80 o 
  24  10   1     9475.11    11277.91    336.44 o 
  26  10   1        4.80      -82.73     82.73 o 
  28  10   1     2556.78     2478.82    174.58 o 
  30  10   1       47.83      209.22    100.19 o 
  32  10   1     5889.58     6359.92    328.39 o 
  34  10   1        3.97       40.96    130.05 o 
  36  10   1     2430.28     2229.72    290.21 o 
 -35  11   1     1487.82     1399.94    172.20 o 
 -33  11   1     1521.36     1783.13    186.33 o 
 -31  11   1      983.55      876.34    116.71 o 
 -29  11   1     1766.68     1580.49    126.73 o 
 -27  11   1     4153.46     3519.76    179.60 o 
 -25  11   1     3108.99     3400.65    159.24 o 
 -23  11   1     1447.92     1378.56    100.12 o 
 -21  11   1     3422.58     3674.45    153.74 o 
 -19  11   1     1862.92     2357.00    142.82 o 
 -17  11   1     3430.26     2548.56    124.52 o 
 -15  11   1     1212.87     1501.36    106.95 o 
 -13  11   1     3195.14     3362.81    150.07 o 
 -11  11   1     4839.43     4036.85    160.34 o 
  -9  11   1     8553.62     8478.11    226.82 o 
  -7  11   1     1437.68     1951.32    126.63 o 
  -5  11   1     6374.43     5885.01    210.20 o 
  -3  11   1     5277.16     4792.36    189.33 o 
  -1  11   1    10698.34     9737.91    265.62 o 
   1  11   1     1251.60     1091.61     81.42 o 
   3  11   1    16453.76    17112.34    304.69 o 
   5  11   1      456.21      489.86     49.64 o 
   7  11   1     5095.98     4959.18    147.33 o 
   9  11   1     8137.60     7421.76    198.31 o 
  11  11   1     5687.37     5535.93    161.63 o 
  13  11   1     1000.07     1121.46     79.23 o 
  15  11   1     5859.58     5433.67    168.83 o 
  17  11   1     7722.12     8054.23    208.71 o 
  19  11   1      998.61     1337.87    102.89 o 
  21  11   1      932.40      653.85     75.74 o 
  23  11   1     1282.78     1243.03    132.30 o 
  25  11   1     1721.44     1546.98    135.33 o 
  27  11   1      529.30      495.36     86.54 o 
  29  11   1      946.30     1089.26    124.15 o 
  31  11   1      686.86     1056.46    129.16 o 
  33  11   1     2360.37     2501.13    261.64 o 
  35  11   1      128.19       32.76     74.13 o 
 -34  12   1     1600.29     1744.22    189.11 o 
 -32  12   1        9.11       10.22    115.89 o 
 -30  12   1     3344.23     3410.58    189.24 o 
 -28  12   1      115.67        2.72     64.94 o 
 -26  12   1     1448.78     1426.67    148.90 o 
 -24  12   1      793.65      869.17     85.36 o 
 -22  12   1     5222.83     5248.27    191.30 o 
 -20  12   1      103.70       65.85     64.07 o 
 -18  12   1     3810.15     4465.95    188.35 o 
 -16  12   1      444.73      251.32     58.70 o 
 -14  12   1     8687.75     7852.12    237.64 o 
 -12  12   1     5955.56     6466.28    213.35 o 
 -10  12   1       58.78      178.88     45.88 o 
  -8  12   1    15536.59    16040.63    322.82 o 
  -6  12   1     2013.11     1795.67    127.33 o 
  -4  12   1     8806.92     8461.18    409.48 o 
  -2  12   1      584.80      782.65     83.08 o 
   0  12   1     8943.02    10770.92    252.14 o 
   2  12   1     2833.41     2551.36    127.04 o 
   4  12   1     7829.71     7435.83    213.75 o 
   6  12   1     4552.10     4516.33    168.35 o 
   8  12   1      372.01      473.90     54.26 o 
  10  12   1     2024.63     2661.58    118.62 o 
  12  12   1      703.63      392.75     55.99 o 
  14  12   1     9209.20     8114.94    209.76 o 
  16  12   1     1091.60     1448.92     94.70 o 
  18  12   1      734.42      862.40     85.40 o 
  20  12   1     1484.15     1564.19    130.81 o 
  22  12   1     1012.19      828.91    169.41 o 
  24  12   1      167.68      123.44     63.42 o 
  26  12   1        0.07      -68.41     68.41 o 
  28  12   1     2648.19     2515.09    182.38 o 
  30  12   1      120.42       85.15     72.17 o 
  32  12   1      442.21      440.64     98.12 o 
  34  12   1       22.73       69.30    121.76 o 
 -33  13   1     1382.79     1587.50    189.27 o 
 -31  13   1     1249.68     1422.95    147.61 o 
 -29  13   1     1546.26     1723.12    160.83 o 
 -27  13   1     3636.21     3507.93    189.77 o 
 -25  13   1     4905.60     4697.93    241.32 o 
 -23  13   1      332.98      520.83    135.38 o 
 -21  13   1     3755.47     3594.40    202.44 o 
 -19  13   1     2733.45     2524.65    151.03 o 
 -17  13   1     2765.33     3669.46    175.26 o 
 -15  13   1     1075.07     1203.80    105.44 o 
 -13  13   1      432.14      534.18     73.77 o 
 -11  13   1     3557.04     3593.35    166.25 o 
  -9  13   1     9713.11    10485.94    274.44 o 
  -7  13   1      715.19      708.98     79.79 o 
  -5  13   1     8555.34     7419.14    258.84 o 
  -3  13   1      234.06       52.67     92.74 o 
  -1  13   1    20755.51    21296.52    423.62 o 
   1  13   1      523.51      651.36     72.90 o 
   3  13   1     4965.66     4680.66    177.79 o 
   5  13   1      779.67     1225.33     99.55 o 
   7  13   1    16754.70    17844.29    348.89 o 
   9  13   1      107.78       42.11     48.27 o 
  11  13   1     4469.54     3657.05    142.54 o 
  13  13   1     1108.15     1331.70     90.43 o 
  15  13   1    13757.22    14940.10    333.77 o 
  17  13   1     1803.17     1752.20    156.70 o 
  19  13   1      631.31      497.48    123.31 o 
  21  13   1     2650.81     2834.12    180.65 o 
  23  13   1     4166.05     3960.81    219.34 o 
  25  13   1     4030.09     4060.58    227.06 o 
  27  13   1     1139.28     1465.11    144.94 o 
  29  13   1     1539.80     1765.91    185.33 o 
  31  13   1      914.51      885.16    170.06 o 
 -30  14   1       43.83       44.48     87.01 o 
 -28  14   1      157.50      210.35    115.28 o 
 -26  14   1      950.98      907.31    140.60 o 
 -24  14   1      217.57      119.80     70.81 o 
 -22  14   1      678.24      446.99     86.40 o 
 -20  14   1     1007.83      926.24    101.19 o 
 -18  14   1      789.08      551.62     85.24 o 
 -16  14   1      622.10      603.54     75.73 o 
 -14  14   1     1075.94     1094.76    103.45 o 
 -12  14   1      294.42      222.19     56.78 o 
 -10  14   1       27.77        9.87     49.49 o 
  -8  14   1     1430.10     1576.57    116.74 o 
  -6  14   1        0.56       84.77     51.82 o 
  -4  14   1     2438.39     2069.49    147.03 o 
  -2  14   1     2099.25     2166.14    128.88 o 
   0  14   1      374.92      329.25     57.31 o 
   2  14   1     3746.24     4280.10    178.30 o 
   4  14   1     1575.48     1755.29    118.30 o 
   6  14   1     1852.28     1944.70    124.63 o 
   8  14   1      795.69      678.36     79.14 o 
  10  14   1        5.81        9.68     46.75 o 
  12  14   1      323.56      513.80     74.34 o 
  14  14   1     1525.68     1268.05    121.22 o 
  16  14   1     1022.56      850.64    102.33 o 
  18  14   1      142.74       69.54     60.74 o 
  20  14   1      184.46      135.68     84.52 o 
  22  14   1      353.23      358.71    102.47 o 
  24  14   1       57.29      -41.75     66.65 o 
  26  14   1     2568.75     2527.64    204.74 o 
  28  14   1     1354.52     1134.88    164.67 o 
  30  14   1        3.66       54.72     85.19 o 
 -29  15   1     1961.28     2007.78    241.59 o 
 -27  15   1      873.63      609.67    136.54 o 
 -25  15   1     1412.43     1470.13    177.08 o 
 -23  15   1     1857.30     1815.92    159.39 o 
 -21  15   1     9078.18     9474.63    345.17 o 
 -19  15   1       81.93      -62.36     62.36 o 
 -17  15   1     1718.65     1339.15    119.92 o 
 -15  15   1      839.35      649.11     86.12 o 
 -13  15   1     6312.77     6775.92    245.97 o 
 -11  15   1      138.53      -41.75     65.40 o 
  -9  15   1      745.52      900.87    100.08 o 
  -7  15   1    10885.47    11014.66    318.72 o 
  -5  15   1    18048.30    19977.82    520.03 o 
  -3  15   1       49.92      -40.32     67.10 o 
  -1  15   1     2783.34     1987.14    151.07 o 
   1  15   1      797.64      486.76     96.55 o 
   3  15   1     9003.83    11039.62    296.17 o 
   5  15   1      136.64       48.51     74.80 o 
   7  15   1     2005.46     2201.38    137.54 o 
   9  15   1      345.63      270.23     66.32 o 
  11  15   1     9209.58    10253.33    293.51 o 
  13  15   1     4049.87     4372.60    263.80 o 
  15  15   1      599.76      886.72    131.21 o 
  17  15   1     1235.92     1085.62    134.16 o 
  19  15   1     6723.99     7409.91    358.34 o 
  21  15   1     1371.55     1216.29    161.61 o 
  23  15   1     1985.52     2251.77    185.73 o 
  25  15   1     1305.14     1399.91    144.22 o 
  27  15   1     1990.74     1559.47    163.67 o 
 -26  16   1      251.29      348.86    115.83 o 
 -24  16   1      856.63      887.05    153.14 o 
 -22  16   1       46.82       -4.03     84.78 o 
 -20  16   1      187.51      242.18     78.33 o 
 -18  16   1      903.85      810.56    104.65 o 
 -16  16   1      600.52      542.34    130.76 o 
 -14  16   1        5.20      -53.12     53.12 o 
 -12  16   1     2386.04     2033.43    148.64 o 
 -10  16   1      176.09      149.04     71.24 o 
  -8  16   1      318.41      235.34     70.83 o 
  -6  16   1      193.27      256.25     85.07 o 
  -4  16   1      543.72      965.24    105.17 o 
  -2  16   1      153.55       98.86     65.45 o 
   0  16   1      649.40      424.88     83.28 o 
   2  16   1        0.02      -75.55     75.55 o 
   4  16   1     1482.10     1453.83    118.65 o 
   6  16   1      137.35       87.00     76.91 o 
   8  16   1      767.30      945.39     98.65 o 
  10  16   1       22.42        9.85     61.40 o 
  12  16   1        8.67       74.90     81.45 o 
  14  16   1       10.13      -84.26     84.26 o 
  16  16   1      214.12      171.81     91.20 o 
  18  16   1      209.00      233.64     98.03 o 
  20  16   1       32.19       11.53     83.80 o 
  22  16   1       47.10       29.29     94.01 o 
  24  16   1       76.72     -155.65    155.65 o 
 -23  17   1      240.10       45.10     98.42 o 
 -21  17   1     1148.00     1522.56    184.52 o 
 -19  17   1     1029.80      823.05    147.11 o 
 -17  17   1     2430.65     2515.80    189.12 o 
 -15  17   1      366.99      140.51     67.81 o 
 -13  17   1      518.08      500.06     84.82 o 
 -11  17   1       59.25       10.64     70.83 o 
  -9  17   1     5454.52     5759.06    239.51 o 
  -7  17   1      129.07      294.79     82.65 o 
  -5  17   1     4083.40     3386.73    209.32 o 
  -3  17   1      244.37       49.60     62.16 o 
  -1  17   1     7240.44     8398.78    320.76 o 
   1  17   1     1862.43     1443.84    139.29 o 
   3  17   1      168.40      157.44     68.31 o 
   5  17   1       68.21      -49.82     73.68 o 
   7  17   1     4309.28     5620.42    265.51 o 
   9  17   1      846.50      702.76    127.49 o 
  11  17   1     1077.41      631.20    120.89 o 
  13  17   1      948.04      935.12    143.54 o 
  15  17   1     3448.07     3838.22    268.01 o 
  17  17   1      959.44      976.41    159.25 o 
  19  17   1      740.03      935.10    181.47 o 
  21  17   1      823.41      531.24    146.61 o 
 -18  18   1      122.58      130.53    113.83 o 
 -16  18   1       47.92      111.42     98.74 o 
 -14  18   1     3122.00     3297.07    195.76 o 
 -12  18   1      760.85      492.31     85.83 o 
 -10  18   1        4.96      -35.70     66.98 o 
  -8  18   1      116.73       85.94     67.46 o 
  -6  18   1     1293.80     1829.35    145.30 o 
  -4  18   1      787.39     1017.69    129.00 o 
  -2  18   1      217.70      262.26    115.34 o 
   0  18   1      866.33      874.82    121.65 o 
   2  18   1     1179.22     1310.03    144.74 o 
   4  18   1     2142.28     2096.01    210.26 o 
   6  18   1        2.66        8.16    135.25 o 
   8  18   1       89.69      146.32    130.97 o 
  10  18   1      295.71      299.28    100.60 o 
  12  18   1      461.42      389.07    100.65 o 
  14  18   1      111.06      135.28    120.81 o 
  16  18   1      595.71      549.53    122.51 o 
  18  18   1       10.63       49.93     89.06 o 
 -13  19   1     1022.89     1188.87    156.19 o 
 -11  19   1      106.67      -33.68     68.76 o 
  -9  19   1      857.29      738.25    109.67 o 
  -7  19   1       65.64      112.53     76.94 o 
  -5  19   1     1709.13     1674.11    161.98 o 
  -3  19   1       10.02      -87.96     87.96 o 
  -1  19   1     1038.26      731.34    120.81 o 
   1  19   1       66.32       16.11     91.43 o 
   3  19   1     1782.96     1492.25    186.15 o 
   5  19   1       30.97       28.75    107.33 o 
   7  19   1       98.37      161.92    121.42 o 
   9  19   1      502.53      275.17    138.72 o 
  11  19   1      290.02      430.66    313.24 o 
  13  19   1        0.19       19.90     86.35 o 
  -4  20   1       35.46       76.65     92.27 o 
  -2  20   1     1778.09     1759.33    210.13 o 
   0  20   1     1606.07     1522.38    194.74 o 
   2  20   1       36.68     -114.32    114.32 o 
 -44   0   2     3559.12     4081.69    439.61 o 
 -42   0   2     2819.07     2457.17    213.17 o 
 -40   0   2     3939.29     3399.12    236.52 o 
 -38   0   2      815.43      722.17    112.63 o 
 -36   0   2    21832.18    21764.78    457.01 o 
 -34   0   2     3896.64     3988.56    192.09 o 
 -32   0   2     1620.22     1549.95    120.99 o 
 -30   0   2    11839.11    13369.46    321.02 o 
 -28   0   2    44033.91    48649.59    662.09 o 
 -26   0   2    40729.29    38265.85    601.70 o 
 -24   0   2      393.07      139.93     46.42 o 
 -22   0   2    13947.79    16522.85    428.48 o 
 -20   0   2    31132.30    28251.59    489.99 o 
 -18   0   2     8321.66     8052.17    291.88 o 
 -16   0   2     4719.97     2610.42    134.22 o 
 -14   0   2    59814.06    57987.82    578.19 o 
 -12   0   2    46753.37    44952.23    469.39 o 
 -10   0   2    43499.41    38011.02    585.69 o 
  -8   0   2    58910.52    67265.92    418.56 o 
  -6   0   2    15354.41    11431.37    224.82 o 
  -4   0   2     5777.09     5924.28    121.37 o 
  -2   0   2    69696.32    92982.35    455.66 o 
   0   0   2    12561.64     6962.17    116.28 o 
   2   0   2     3178.55      209.93     19.18 o 
   4   0   2     7681.02    16002.13    159.97 o 
   6   0   2  1368838.13  1554985.13   2377.99 o 
   8   0   2       20.77      114.68     21.63 o 
  10   0   2   146041.94   160649.27    882.67 o 
  12   0   2      453.23        3.16     37.38 o 
  14   0   2   177862.70   177414.97   2284.34 o 
  16   0   2     6935.06     8605.18    212.73 o 
  18   0   2     1946.58     1907.70     94.33 o 
  20   0   2    23997.44    23378.38    340.91 o 
  22   0   2    41641.50    45932.46    690.48 o 
  24   0   2     3446.18     2691.84    152.18 o 
  26   0   2      473.30      190.72     44.82 o 
  28   0   2     2129.08     1869.85    139.97 o 
  30   0   2     6988.72     6963.65    272.25 o 
  32   0   2    14361.93    12310.80    508.13 o 
  34   0   2    13033.91    12384.66    490.17 o 
  36   0   2     8906.67     8623.06    424.51 o 
  38   0   2     1620.35     1356.38    148.58 o 
  40   0   2     7782.12     6444.72    404.90 o 
 -43   1   2     1320.63     1318.47    142.88 o 
 -41   1   2       79.48        0.14     53.88 o 
 -39   1   2       13.06       10.87     48.83 o 
 -37   1   2      193.04      270.70     54.24 o 
 -35   1   2      544.48      612.85     64.75 o 
 -33   1   2      185.40      180.52     41.41 o 
 -31   1   2       29.84       -6.14     39.05 o 
 -29   1   2     2165.57     2039.53     95.29 o 
 -27   1   2     2751.37     2675.02    102.99 o 
 -25   1   2       87.70      198.45     35.36 o 
 -23   1   2     7785.37     8452.02    180.96 o 
 -21   1   2    16494.14    19077.15    265.45 o 
 -19   1   2     5870.63     6353.21    147.34 o 
 -17   1   2       36.97       26.37     19.26 o 
 -15   1   2     8462.75     6870.54    125.47 o 
 -13   1   2      359.26      764.72     40.19 o 
 -11   1   2     8957.35     6154.07    100.22 o 
  -9   1   2    19068.63    16794.48    296.19 o 
  -7   1   2   199800.86   203990.22   1331.01 o 
  -5   1   2     9484.54    11999.65    185.10 o 
  -3   1   2     7247.49     7176.43    113.80 o 
  -1   1   2    63596.95    71860.28    269.10 o 
   1   1   2    76126.83    80605.41    642.70 o 
   3   1   2    15822.40    19326.15    180.09 o 
   5   1   2    41664.15    48579.11    377.11 o 
   7   1   2   115314.70   109992.95    390.56 o 
   9   1   2   141208.64   140228.47    537.34 o 
  11   1   2    34678.81    42918.38    303.13 o 
  13   1   2     3137.42     4046.02    101.48 o 
  15   1   2     4972.80     4276.98    111.94 o 
  17   1   2       36.34       34.35     20.27 o 
  19   1   2     2089.74     2668.10     80.43 o 
  21   1   2      614.84      501.57     41.22 o 
  23   1   2       41.90        8.33     25.26 o 
  25   1   2     2742.48     3030.74    153.82 o 
  27   1   2     1268.94     1260.07     73.02 o 
  29   1   2       61.56      -29.76     34.37 o 
  31   1   2      284.06      406.56     74.85 o 
  33   1   2     3755.77     4315.98    164.54 o 
  35   1   2     1403.36     1560.21    117.38 o 
  37   1   2      264.85      133.69     57.61 o 
  39   1   2      732.22      747.70    102.30 o 
  41   1   2      555.44      570.98     90.52 o 
 -42   2   2      270.91      323.59    113.96 o 
 -40   2   2     5163.54     5529.27    244.77 o 
 -38   2   2      452.83      327.35     78.93 o 
 -36   2   2     3558.45     3509.99    155.75 o 
 -34   2   2     8148.08     8849.99    234.88 o 
 -32   2   2    20577.82    22181.07    356.27 o 
 -30   2   2     6471.44     5781.68    158.96 o 
 -28   2   2     3289.62     2901.82    109.79 o 
 -26   2   2    22698.60    24460.76    298.10 o 
 -24   2   2    11188.53    12409.55    226.32 o 
 -22   2   2     6224.83     4532.20    102.24 o 
 -20   2   2    17132.79    20948.51    278.39 o 
 -18   2   2     6476.32     7055.60    149.53 o 
 -16   2   2    10863.69     9177.73    137.18 o 
 -14   2   2    36545.07    37559.06    258.27 o 
 -12   2   2     3823.65     1498.55     51.24 o 
 -10   2   2    32069.10    27581.81    287.31 o 
  -8   2   2    12182.16     7988.98    362.18 o 
  -6   2   2   436176.09   483653.00   2146.41 o 
  -4   2   2     2937.24     3186.36    108.94 o 
  -2   2   2    10524.23     7519.74     92.99 o 
   0   2   2       45.57     1355.28     35.56 o 
   2   2   2   153569.30   128498.10    563.87 o 
   4   2   2       51.84     1818.65     74.96 o 
   6   2   2    33882.13    28880.32    228.41 o 
   8   2   2    11359.37     9062.43    210.59 o 
  10   2   2    16627.53    16222.21    258.04 o 
  12   2   2     3496.85     2816.39     76.29 o 
  14   2   2    27192.51    25623.58    243.65 o 
  16   2   2     7309.41     6793.88    145.71 o 
  18   2   2    60116.76    64604.43    602.43 o 
  20   2   2     8366.50     8502.90    156.15 o 
  22   2   2    12885.11    12971.72    202.09 o 
  24   2   2     2144.96     2248.11     91.82 o 
  26   2   2      745.73      989.37     61.73 o 
  28   2   2     1241.86      792.27     57.51 o 
  30   2   2      904.95      619.48     56.27 o 
  32   2   2     3034.05     4090.50    156.64 o 
  34   2   2     5064.05     5771.00    192.48 o 
  36   2   2     5341.05     4623.64    222.73 o 
  38   2   2      890.34     1068.89    116.71 o 
  40   2   2     2397.44     2529.48    179.31 o 
 -43   3   2     1155.88      783.06    113.19 o 
 -41   3   2     2588.08     2040.78    216.04 o 
 -39   3   2     1881.99     2169.41    164.15 o 
 -37   3   2      236.44      328.61     76.75 o 
 -35   3   2     3225.61     3580.95    170.37 o 
 -33   3   2      563.19      253.91     55.98 o 
 -31   3   2     7080.52     6134.35    204.68 o 
 -29   3   2      310.77       90.61     37.82 o 
 -27   3   2    12470.50    13168.79    241.40 o 
 -25   3   2      401.94      524.98     56.30 o 
 -23   3   2     6184.78     6195.65    151.06 o 
 -21   3   2      109.14       42.14     18.95 o 
 -19   3   2    23837.75    22438.68    335.21 o 
 -17   3   2     1519.97     1486.24     59.39 o 
 -15   3   2    28665.92    31775.58    303.61 o 
 -13   3   2     5203.54     5127.05     97.27 o 
 -11   3   2    19009.98    15801.02    232.44 o 
  -9   3   2    58671.21    61838.96    620.64 o 
  -7   3   2    57828.49    72076.05    622.98 o 
  -5   3   2   100549.83    80566.77    606.65 o 
  -3   3   2   309484.13   284978.47   1047.19 o 
  -1   3   2    28228.24    40237.41    284.03 o 
   1   3   2    18472.81    12616.20    122.22 o 
   3   3   2      534.82       87.32     13.65 o 
   5   3   2     1387.74      728.32     34.67 o 
   7   3   2     1368.54     1484.86     48.56 o 
   9   3   2     1358.26     1850.59     52.53 o 
  11   3   2    56920.99    52146.18    371.84 o 
  13   3   2     8841.81     8526.53    144.56 o 
  15   3   2    15687.04    19800.70    252.65 o 
  17   3   2       67.46       28.87     23.58 o 
  19   3   2     1156.01      673.64     50.83 o 
  21   3   2       22.39       16.14     24.54 o 
  23   3   2    24238.27    26046.57    389.06 o 
  25   3   2       49.20       56.72     29.49 o 
  27   3   2     1440.66     1437.09     74.02 o 
  29   3   2     5285.48     4781.02    187.60 o 
  31   3   2     8206.71     8127.51    200.89 o 
  33   3   2       36.21      -17.64     43.66 o 
  35   3   2      515.09      456.65     66.69 o 
  37   3   2      673.95      901.13    106.41 o 
  39   3   2      803.32      889.23    106.61 o 
  41   3   2      625.44      460.57    384.43 o 
 -42   4   2       87.48       77.07     70.21 o 
 -40   4   2     5704.13     5805.18    273.20 o 
 -38   4   2      342.74      304.06     77.63 o 
 -36   4   2     6397.72     6780.78    274.61 o 
 -34   4   2        9.40      -58.03     62.34 o 
 -32   4   2     3378.36     3189.65    153.37 o 
 -30   4   2    11027.28    11380.63    274.12 o 
 -28   4   2     6591.71     8148.72    251.93 o 
 -26   4   2     2753.26     2839.73    128.18 o 
 -24   4   2     4241.41     3917.53    124.18 o 
 -22   4   2     9898.01     9609.69    183.62 o 
 -20   4   2    13425.57    13173.58    185.48 o 
 -18   4   2    11296.22    14169.73    328.82 o 
 -16   4   2      819.64      291.23     31.06 o 
 -14   4   2    23750.65    22555.53    316.66 o 
 -12   4   2    51368.30    52652.99    340.67 o 
 -10   4   2    90387.34    95630.22    895.23 o 
  -8   4   2    30416.22    34006.39    469.68 o 
  -6   4   2    87037.73    85366.58    584.07 o 
  -4   4   2    25948.35    28332.76    350.91 o 
  -2   4   2    37143.60    40897.38    254.40 o 
   0   4   2    42911.98    45493.85    271.90 o 
   2   4   2      272.85       34.04     13.14 o 
   4   4   2    21515.47    22795.81    193.26 o 
   6   4   2     1773.87     1803.21     50.86 o 
   8   4   2     2024.36     1738.63     52.68 o 
  10   4   2    12690.48    15212.93    161.96 o 
  12   4   2    35466.59    30454.80    242.99 o 
  14   4   2    36618.48    37264.84    305.80 o 
  16   4   2     9110.78    11818.31    225.61 o 
  18   4   2     9496.69    10765.42    204.49 o 
  20   4   2    16218.98    15891.34    224.80 o 
  22   4   2     9100.58     9504.22    168.38 o 
  24   4   2      514.71      404.05     44.61 o 
  26   4   2     6921.92     7375.51    188.49 o 
  28   4   2     4908.91     5580.42    172.64 o 
  30   4   2       19.09       51.12     35.38 o 
  32   4   2     6898.71     6434.74    199.87 o 
  34   4   2     2687.21     2603.75    147.52 o 
  36   4   2     2677.08     3008.99    160.32 o 
  38   4   2      518.34      760.63    218.91 o 
  40   4   2     3034.08     2590.60    272.46 o 
 -41   5   2     2713.85     2101.83    174.14 o 
 -39   5   2     5090.59     5085.71    253.82 o 
 -37   5   2      199.82      171.89     68.19 o 
 -35   5   2     4453.08     4647.30    227.67 o 
 -33   5   2        3.89      -22.05     57.84 o 
 -31   5   2    15277.03    15188.18    380.63 o 
 -29   5   2      133.45       58.60     51.08 o 
 -27   5   2    14149.81    14103.17    372.53 o 
 -25   5   2      178.73      250.41     48.86 o 
 -23   5   2    35773.23    39133.16    377.76 o 
 -21   5   2     1503.02     1127.17     57.43 o 
 -19   5   2    23999.67    25441.13    308.16 o 
 -17   5   2     4427.34     3740.56     91.83 o 
 -15   5   2    63307.93    57092.11    347.83 o 
 -13   5   2     3151.86     5257.43    115.65 o 
 -11   5   2    23506.98    31279.62    433.66 o 
  -9   5   2     3903.65     2061.12    187.77 o 
  -7   5   2    72831.52    63020.93    552.03 o 
  -5   5   2   115869.66   118720.00    508.20 o 
  -3   5   2     1351.11     1492.34     72.70 o 
  -1   5   2     6745.43     6187.46     93.84 o 
   1   5   2    17920.37    16128.92    159.14 o 
   3   5   2    14906.12    14882.89    155.81 o 
   5   5   2      740.21     1800.44     56.99 o 
   7   5   2     4452.76     2501.90     66.26 o 
   9   5   2    10411.03     7829.86    114.08 o 
  11   5   2    19963.34    19708.46    199.96 o 
  13   5   2     4176.39     4411.54    105.49 o 
  15   5   2    11459.33    10855.05    188.14 o 
  17   5   2      450.47      699.79     44.93 o 
  19   5   2    15864.89    14914.77    199.29 o 
  21   5   2      145.90       98.87     27.92 o 
  23   5   2     9852.70     9530.85    174.18 o 
  25   5   2      357.13      366.37     45.33 o 
  27   5   2    31266.67    34242.29    415.71 o 
  29   5   2        8.84       26.64     37.84 o 
  31   5   2    10128.35    10467.57    274.05 o 
  33   5   2        1.07       26.45     60.23 o 
  35   5   2    12443.46    12536.47    368.17 o 
  37   5   2      970.03      810.38    127.04 o 
  39   5   2     1296.15     1503.07    208.35 o 
 -42   6   2      628.11      472.32    123.56 o 
 -40   6   2       13.77      129.95     77.90 o 
 -38   6   2      509.80      588.20     99.16 o 
 -36   6   2      162.32      235.95     69.59 o 
 -34   6   2     2102.00     2177.84    159.18 o 
 -32   6   2      705.72      847.91    102.32 o 
 -30   6   2      769.84      564.06    118.68 o 
 -28   6   2      202.98       48.33     50.64 o 
 -26   6   2     7887.77     8255.26    236.93 o 
 -24   6   2     4139.90     5325.87    184.86 o 
 -22   6   2      361.92      567.10     47.61 o 
 -20   6   2     1692.60     1792.23     75.15 o 
 -18   6   2     5199.09     4286.50     95.94 o 
 -16   6   2      391.50      579.61     52.74 o 
 -14   6   2     6981.79     6280.36    185.34 o 
 -12   6   2     2418.03     2872.26    144.29 o 
 -10   6   2     8401.70     7462.42    220.41 o 
  -8   6   2      397.78      450.75     52.36 o 
  -6   6   2    43386.59    47979.83    859.00 o 
  -4   6   2    44631.91    42417.94   1361.39 o 
  -2   6   2       20.48       16.98     13.58 o 
   0   6   2      198.17      840.76     43.93 o 
   2   6   2    11258.53    10695.57    165.95 o 
   4   6   2    32365.94    27224.11    321.78 o 
   6   6   2     4930.32     6063.39    113.67 o 
   8   6   2     3583.99     2317.76     84.41 o 
  10   6   2    10126.46    10621.04    160.31 o 
  12   6   2      758.60      936.27     58.43 o 
  14   6   2    27214.39    28908.65    272.90 o 
  16   6   2    16483.40    18512.99    228.47 o 
  18   6   2     1361.45     1784.60     71.23 o 
  20   6   2       10.53      -19.04     28.80 o 
  22   6   2      317.83      195.13     32.52 o 
  24   6   2       76.51      162.38     37.00 o 
  26   6   2       26.83       32.27     40.91 o 
  28   6   2       98.25        2.53     41.18 o 
  30   6   2      800.11      908.18    101.45 o 
  32   6   2     2045.06     2244.94    155.84 o 
  34   6   2       85.64      104.73     72.00 o 
  36   6   2      601.69      494.63    111.16 o 
  38   6   2     1006.60     1027.90    144.78 o 
 -41   7   2      165.06      131.29     77.96 o 
 -39   7   2     3346.10     3888.15    231.64 o 
 -37   7   2      704.32      705.07    115.38 o 
 -35   7   2     2811.76     3311.27    180.32 o 
 -33   7   2        0.02      -34.91     59.82 o 
 -31   7   2    12449.28    13734.57    338.28 o 
 -29   7   2      619.92      746.73     85.85 o 
 -27   7   2    31524.82    31968.08    481.42 o 
 -25   7   2      879.85     1251.87     96.75 o 
 -23   7   2    22754.35    23708.24    523.67 o 
 -21   7   2      372.71      214.48     36.02 o 
 -19   7   2    31269.11    29549.30    427.21 o 
 -17   7   2     6749.45     7069.51    176.82 o 
 -15   7   2     4407.54     4687.87    170.18 o 
 -13   7   2     1093.34     1319.26    106.35 o 
 -11   7   2    31143.59    27306.94    447.32 o 
  -9   7   2    53017.53    53657.29    871.11 o 
  -7   7   2     4230.10     5665.91    168.96 o 
  -5   7   2    73420.07    69261.74    638.29 o 
  -3   7   2    65049.98    59283.94    477.21 o 
  -1   7   2    27711.58    32890.55    357.94 o 
   1   7   2    42696.11    49619.59    572.08 o 
   3   7   2    36362.35    34774.93    278.27 o 
   5   7   2     2505.67     1882.19     67.99 o 
   7   7   2     9924.21     7352.76    135.64 o 
   9   7   2      195.47       58.27     21.36 o 
  11   7   2    11989.23    13012.56    181.73 o 
  13   7   2    12070.13    11893.49    179.55 o 
  15   7   2    45655.84    50364.01    381.32 o 
  17   7   2     4614.49     6835.84    136.89 o 
  19   7   2    14180.02    11662.64    201.46 o 
  21   7   2     1043.44      724.03     62.98 o 
  23   7   2    27520.86    30196.82    346.99 o 
  25   7   2     1176.29     1688.90    110.91 o 
  27   7   2     1935.34     1854.54    130.10 o 
  29   7   2       58.39      119.40     98.90 o 
  31   7   2    14478.32    16033.88    489.17 o 
  33   7   2        3.58      -73.63     73.63 o 
  35   7   2     3567.04     3492.32    244.65 o 
  37   7   2      294.67       71.96    170.97 o 
 -40   8   2       82.28       20.30     77.05 o 
 -38   8   2     1183.42      939.11    133.84 o 
 -36   8   2      301.90      202.41     67.56 o 
 -34   8   2      118.34       13.53     67.56 o 
 -32   8   2     2299.04     2343.48    150.27 o 
 -30   8   2      921.04      905.12     94.64 o 
 -28   8   2     1319.16      856.94     87.38 o 
 -26   8   2      511.61      444.80    111.96 o 
 -24   8   2        1.04       46.24     47.30 o 
 -22   8   2      535.31      933.97     74.73 o 
 -20   8   2       29.05      106.45     39.88 o 
 -18   8   2     5377.93     5417.38    163.71 o 
 -16   8   2     2162.37     1754.68    102.49 o 
 -14   8   2      240.77       73.63     53.15 o 
 -12   8   2      960.84      640.41     75.01 o 
 -10   8   2     2338.76     2860.33    134.82 o 
  -8   8   2       10.71       37.52     37.37 o 
  -6   8   2       32.91       51.24     37.98 o 
  -4   8   2     6921.42     7705.08    234.42 o 
  -2   8   2      607.82      267.23     28.53 o 
   0   8   2      328.74      183.62     29.57 o 
   2   8   2     1839.22     1827.09     81.97 o 
   4   8   2       19.30       17.16     20.65 o 
   6   8   2      781.92     1232.42     60.94 o 
   8   8   2     4246.76     5077.46    121.73 o 
  10   8   2       59.08       54.56     22.21 o 
  12   8   2     2131.89     3237.96     98.12 o 
  14   8   2      267.71      127.48     29.70 o 
  16   8   2     6598.83     8838.88    169.28 o 
  18   8   2       31.39        5.93     30.94 o 
  20   8   2      376.10      219.76     41.91 o 
  22   8   2     1463.51     1542.60     92.81 o 
  24   8   2      904.48     1003.58     88.86 o 
  26   8   2        3.08       24.15     46.79 o 
  28   8   2      122.30      -20.61     73.21 o 
  30   8   2        0.08        0.99     73.02 o 
  32   8   2      276.86      287.38     90.18 o 
  34   8   2        1.28      -52.29     69.24 o 
  36   8   2        0.26      -15.15     74.64 o 
  38   8   2      551.37      476.54    149.19 o 
 -39   9   2     1328.09     1596.08    159.25 o 
 -37   9   2      338.97      271.44     82.65 o 
 -35   9   2     2218.18     2335.04    183.42 o 
 -33   9   2       16.28      -67.92     67.92 o 
 -31   9   2     4336.85     4009.79    220.16 o 
 -29   9   2       35.83      -11.28     56.64 o 
 -27   9   2    12569.38    12760.05    322.12 o 
 -25   9   2     2738.32     2660.22    134.65 o 
 -23   9   2     9183.83    10104.07    247.20 o 
 -21   9   2      291.68      240.86     47.08 o 
 -19   9   2    19655.03    19422.41    322.02 o 
 -17   9   2     4012.40     4632.13    173.11 o 
 -15   9   2    23520.80    23148.79    421.37 o 
 -13   9   2     3324.25     3185.32    136.45 o 
 -11   9   2    13248.34    13068.62    295.97 o 
  -9   9   2    16194.69    17445.80    454.04 o 
  -7   9   2     7525.80     7452.08    215.51 o 
  -5   9   2     5040.00     3850.07    172.77 o 
  -3   9   2    18468.18    16996.40    275.56 o 
  -1   9   2    33937.21    39053.29    335.27 o 
   1   9   2     6463.42     6778.29    147.85 o 
   3   9   2    31641.34    32201.03    332.80 o 
   5   9   2     1760.22     1801.11     83.20 o 
   7   9   2    15239.06    15814.68    237.32 o 
   9   9   2      451.43      439.53     39.54 o 
  11   9   2     7302.18     6236.45    139.43 o 
  13   9   2     6959.07     7532.67    156.30 o 
  15   9   2    13208.02    13860.90    216.76 o 
  17   9   2      140.23       58.38     34.77 o 
  19   9   2    12740.00    14002.45    290.54 o 
  21   9   2     2853.48     4186.10    195.86 o 
  23   9   2     9783.42     9551.08    357.59 o 
  25   9   2       17.34      110.98     53.88 o 
  27   9   2    10115.69    10364.94    333.93 o 
  29   9   2      215.66      164.68     60.80 o 
  31   9   2     4422.15     5015.69    248.31 o 
  33   9   2      372.57      312.70     85.81 o 
  35   9   2     3732.98     3799.67    505.88 o 
  37   9   2       36.80       13.13     88.85 o 
 -38  10   2        2.53      -64.77     77.96 o 
 -36  10   2       56.81       -6.11     81.69 o 
 -34  10   2        0.54       18.00    101.47 o 
 -32  10   2     1195.73     1309.12    142.83 o 
 -30  10   2     1297.62      986.03    106.05 o 
 -28  10   2      176.16      -34.68     64.06 o 
 -26  10   2      265.27      288.13     61.98 o 
 -24  10   2       26.92      -39.03     46.59 o 
 -22  10   2     4938.21     4763.73    193.42 o 
 -20  10   2     1603.84     1647.97    113.89 o 
 -18  10   2       11.67       28.96     44.18 o 
 -16  10   2      133.00       60.08     44.29 o 
 -14  10   2     1497.09     1140.46     89.17 o 
 -12  10   2      486.25      511.91     72.19 o 
 -10  10   2     4302.93     3719.97    227.93 o 
  -8  10   2      462.00      565.51     74.55 o 
  -6  10   2     3914.03     3401.51    196.01 o 
  -4  10   2        4.89       45.96     39.12 o 
  -2  10   2     3865.86     3833.32    134.54 o 
   0  10   2    11983.51    13385.63    203.90 o 
   2  10   2     1115.45      843.96     56.10 o 
   4  10   2      901.89      864.01     59.16 o 
   6  10   2    13123.23    12466.36    215.48 o 
   8  10   2     3490.75     3772.83    122.72 o 
  10  10   2     5890.28     6355.54    161.95 o 
  12  10   2     2500.18     2641.72     96.98 o 
  14  10   2     1854.09     1655.19     80.13 o 
  16  10   2     3525.26     3434.67    126.41 o 
  18  10   2      151.92      119.69     64.74 o 
  20  10   2     4485.00     4153.92    195.23 o 
  22  10   2      458.68      388.31     88.88 o 
  24  10   2      502.61      326.55     67.73 o 
  26  10   2      474.41      613.68     96.22 o 
  28  10   2       93.35      196.54     69.85 o 
  30  10   2      102.60      138.37     81.43 o 
  32  10   2     2501.01     2074.05    174.99 o 
  34  10   2      328.85      345.49    169.43 o 
 -37  11   2       19.89       27.27     82.94 o 
 -35  11   2     1339.84     1488.57    224.78 o 
 -33  11   2      838.48      582.15    105.70 o 
 -31  11   2     9169.17     8620.98    326.23 o 
 -29  11   2      414.03      215.43     76.70 o 
 -27  11   2     3669.35     4667.63    211.27 o 
 -25  11   2      431.25      396.94    132.94 o 
 -23  11   2     6418.32     6190.85    268.13 o 
 -21  11   2     1130.00     1245.73    106.68 o 
 -19  11   2     1321.98     1471.59    171.72 o 
 -17  11   2      282.38      403.39     66.03 o 
 -15  11   2    11159.66    10708.71    272.23 o 
 -13  11   2    14736.58    15976.33    324.32 o 
 -11  11   2       80.41       88.86     41.58 o 
  -9  11   2      104.00       73.27     60.88 o 
  -7  11   2    14331.71    15384.62    341.09 o 
  -5  11   2    18451.91    19327.51    313.57 o 
  -3  11   2     9959.85     9412.01    272.89 o 
  -1  11   2     3446.26     3308.61    134.25 o 
   1  11   2    18759.59    21491.73    335.67 o 
   3  11   2    16543.60    17858.42    260.55 o 
   5  11   2      194.34      111.99     32.35 o 
   7  11   2       65.81      103.90     30.94 o 
   9  11   2     6428.41     6999.44    174.57 o 
  11  11   2    16261.41    19511.39    297.63 o 
  13  11   2        7.69       19.70     33.95 o 
  15  11   2     4962.08     4842.90    174.80 o 
  17  11   2    15201.69    17444.57    395.87 o 
  19  11   2     7658.23     8641.85    284.94 o 
  21  11   2       95.11      -21.12     58.21 o 
  23  11   2     3482.59     3366.04    193.80 o 
  25  11   2     1278.60     1138.86    121.59 o 
  27  11   2     4537.03     5233.42    251.25 o 
  29  11   2      463.15      317.74     83.18 o 
  31  11   2     1793.27     1525.51    178.02 o 
  33  11   2      302.79      192.06    100.70 o 
 -34  12   2     1243.95     1105.99    154.76 o 
 -32  12   2     3516.83     3347.08    250.94 o 
 -30  12   2     1042.91     1200.51    158.19 o 
 -28  12   2     2356.47     2054.57    167.31 o 
 -26  12   2     5097.52     5305.27    227.46 o 
 -24  12   2     4054.31     4413.93    203.86 o 
 -22  12   2     4174.86     4138.00    211.08 o 
 -20  12   2      606.87      301.26     64.67 o 
 -18  12   2     1847.56     2164.49    136.14 o 
 -16  12   2     3778.48     3931.59    176.82 o 
 -14  12   2      581.80      470.96     70.86 o 
 -12  12   2     5186.35     5384.79    196.53 o 
 -10  12   2     6053.68     5381.20    216.91 o 
  -8  12   2     2056.25     1530.44    119.82 o 
  -6  12   2    18749.31    18833.45    393.41 o 
  -4  12   2      222.97      449.76     73.10 o 
  -2  12   2    15807.93    14508.46    288.78 o 
   0  12   2       10.81      -28.32     39.56 o 
   2  12   2    13859.94    14082.16    288.19 o 
   4  12   2      269.07      291.82     54.39 o 
   6  12   2     9036.64     9733.76    242.59 o 
   8  12   2      598.80      476.31     55.68 o 
  10  12   2    18975.22    21240.66    368.79 o 
  12  12   2     1273.47     1177.61     93.22 o 
  14  12   2    10496.05    10944.34    342.95 o 
  16  12   2     3495.48     3283.44    194.21 o 
  18  12   2    10927.17    10666.14    321.13 o 
  20  12   2     4639.41     5297.70    234.55 o 
  22  12   2     2573.99     3034.57    185.66 o 
  24  12   2     1552.15     1372.47    153.62 o 
  26  12   2      484.60      596.39     95.65 o 
  28  12   2     2487.83     2694.19    190.75 o 
  30  12   2      626.77     1028.09    210.86 o 
  32  12   2      932.30      989.81    210.91 o 
 -33  13   2       61.10      234.98     92.40 o 
 -31  13   2       35.13      -31.96    115.80 o 
 -29  13   2      266.58       79.25    100.19 o 
 -27  13   2     1878.63     1639.37    153.63 o 
 -25  13   2      384.31      387.20     78.64 o 
 -23  13   2      647.91      757.62     96.23 o 
 -21  13   2     1045.10      902.32    100.76 o 
 -19  13   2     2890.43     2411.30    152.56 o 
 -17  13   2      575.26      708.63    123.37 o 
 -15  13   2       49.35       72.46     48.54 o 
 -13  13   2      231.22      345.56     66.89 o 
 -11  13   2       47.62      -31.35     50.03 o 
  -9  13   2     1498.97     1589.72    127.01 o 
  -7  13   2      147.75      256.18     59.19 o 
  -5  13   2      894.98     1028.04    103.07 o 
  -3  13   2        6.28       20.02     52.97 o 
  -1  13   2     4137.15     4829.32    199.44 o 
   1  13   2       81.62       52.62     39.52 o 
   3  13   2     1292.28     1618.87    107.16 o 
   5  13   2     2553.94     3294.17    151.09 o 
   7  13   2     2053.78     2418.63    139.38 o 
   9  13   2       67.75       50.45     46.83 o 
  11  13   2       64.47       29.07     60.74 o 
  13  13   2     1909.23     2341.53    149.92 o 
  15  13   2      910.86      991.94    106.23 o 
  17  13   2     1248.03     1522.25    128.43 o 
  19  13   2       98.39       14.31     59.06 o 
  21  13   2     1807.07     2217.77    158.62 o 
  23  13   2     1642.72     1985.10    182.39 o 
  25  13   2      600.36      510.86     96.42 o 
  27  13   2     1068.43      753.00    110.79 o 
  29  13   2      752.86      718.49    114.75 o 
  31  13   2      311.61      271.21     90.62 o 
 -30  14   2     1876.55     2009.01    179.51 o 
 -28  14   2     4527.71     4685.27    259.14 o 
 -26  14   2     3356.37     3745.99    227.00 o 
 -24  14   2      729.76      805.96    178.90 o 
 -22  14   2     7727.74     8114.45    298.60 o 
 -20  14   2     1353.80     1319.20    133.80 o 
 -18  14   2     1072.21     1166.47    110.82 o 
 -16  14   2       79.59       16.02     67.81 o 
 -14  14   2     4955.70     5692.57    243.74 o 
 -12  14   2     1194.93     1011.56    103.01 o 
 -10  14   2     4564.98     4909.08    200.95 o 
  -8  14   2     1196.79     1370.46    121.24 o 
  -6  14   2     6180.52     6955.29    262.71 o 
  -4  14   2      115.53      159.43     71.38 o 
  -2  14   2     3903.46     4733.20    216.78 o 
   0  14   2      244.04       63.53     88.63 o 
   2  14   2     2160.38     1969.29    195.86 o 
   4  14   2     1720.42     2048.73    126.65 o 
   6  14   2     7322.35     8044.26    267.11 o 
   8  14   2        2.51      -48.74     49.57 o 
  10  14   2     3852.13     4160.10    245.68 o 
  12  14   2      871.53      862.45    123.52 o 
  14  14   2     3181.96     3847.10    314.86 o 
  16  14   2      502.91      908.78    133.25 o 
  18  14   2     1624.85     1892.61    149.92 o 
  20  14   2     1463.40     1354.95    129.52 o 
  22  14   2      336.19      244.47     69.08 o 
  24  14   2     2365.18     2640.13    218.31 o 
  26  14   2       65.51      162.77     97.51 o 
  28  14   2      166.81      323.19     78.85 o 
 -29  15   2       23.19      105.87     99.22 o 
 -27  15   2        1.10      -86.51     89.91 o 
 -25  15   2        4.75      -10.72     80.15 o 
 -23  15   2      135.70      194.52     73.71 o 
 -21  15   2      137.43       73.20     81.31 o 
 -19  15   2      465.67      345.04     76.10 o 
 -17  15   2      260.37      184.08     73.61 o 
 -15  15   2      424.84      602.32     88.56 o 
 -13  15   2      338.60      302.71     69.09 o 
 -11  15   2      168.71      146.20     64.03 o 
  -9  15   2      753.12      633.13     87.99 o 
  -7  15   2      527.14      554.27     88.28 o 
  -5  15   2       34.39       83.26     56.09 o 
  -3  15   2     1312.94     1273.04    166.21 o 
  -1  15   2       40.26       -2.31     64.48 o 
   1  15   2      879.60      816.53     98.95 o 
   3  15   2      150.70      194.37     55.55 o 
   5  15   2     1316.38      996.89    109.61 o 
   7  15   2       43.24       20.97     57.82 o 
   9  15   2      199.67      180.50    134.48 o 
  11  15   2       75.58       36.84     68.23 o 
  13  15   2        0.89       38.23    125.63 o 
  15  15   2      177.53      279.90    134.97 o 
  17  15   2       63.55      118.64    109.21 o 
  19  15   2        6.59      -83.04    187.66 o 
  21  15   2        5.58      -46.84     86.34 o 
  23  15   2      557.07      509.85    117.20 o 
  25  15   2       82.18       30.67     67.41 o 
  27  15   2      111.55      120.60     80.53 o 
 -26  16   2     4343.99     4481.64    261.78 o 
 -24  16   2      916.63      711.62    119.45 o 
 -22  16   2     1322.44     1426.71    132.49 o 
 -20  16   2     1281.27     1003.03    118.30 o 
 -18  16   2     4390.38     4922.35    319.06 o 
 -16  16   2      279.94      178.66     63.97 o 
 -14  16   2     2766.82     2995.98    175.42 o 
 -12  16   2       32.50      -26.64     63.76 o 
 -10  16   2     7602.68     7605.36    269.16 o 
  -8  16   2      947.29      811.51     99.63 o 
  -6  16   2     5941.64     6252.59    271.46 o 
  -4  16   2      847.12      927.92    112.67 o 
  -2  16   2     4912.86     4737.96    235.82 o 
   0  16   2       19.59      -19.02     82.72 o 
   2  16   2     4092.95     4332.44    222.19 o 
   4  16   2      171.87      132.59    117.25 o 
   6  16   2     4490.69     4352.46    226.34 o 
   8  16   2      884.28     1144.03    145.20 o 
  10  16   2     3934.40     4422.49    269.78 o 
  12  16   2      190.64      214.86    138.32 o 
  14  16   2     5068.71     5132.84    300.40 o 
  16  16   2     3709.44     3855.46    268.05 o 
  18  16   2     1927.19     2106.26    347.95 o 
  20  16   2      220.46      248.30    151.22 o 
  22  16   2     2350.80     2777.39    240.72 o 
  24  16   2      929.37     1104.10    166.39 o 
 -23  17   2      202.04      288.00     97.12 o 
 -21  17   2        1.53       65.50    122.28 o 
 -19  17   2     1606.48     1394.37    137.55 o 
 -17  17   2       18.76      -36.88     68.23 o 
 -15  17   2      818.12      724.82    106.25 o 
 -13  17   2        5.37      166.45     91.03 o 
 -11  17   2     3719.06     3341.14    211.74 o 
  -9  17   2      603.01      764.11     96.73 o 
  -7  17   2       34.03      -57.18     61.01 o 
  -5  17   2      573.59      732.45    108.92 o 
  -3  17   2      356.53      236.36     73.73 o 
  -1  17   2      979.09     1112.00    139.23 o 
   1  17   2      412.95      229.00     89.60 o 
   3  17   2      453.07      363.31     89.97 o 
   5  17   2      566.42      328.12    227.81 o 
   7  17   2     1630.31     1324.01    210.01 o 
   9  17   2        7.40      262.26    307.01 o 
  11  17   2        7.10      -83.30     83.30 o 
  13  17   2      216.60       33.78    119.99 o 
  15  17   2     1075.15     1021.35    152.82 o 
  17  17   2        3.75       52.98     81.55 o 
  19  17   2      158.34      241.57    153.00 o 
  21  17   2       17.82      284.63    113.89 o 
 -18  18   2      374.43      338.28     91.74 o 
 -16  18   2      104.07      196.11     81.94 o 
 -14  18   2     2417.64     2118.16    173.20 o 
 -12  18   2       90.58       70.39     75.48 o 
 -10  18   2     2768.32     3153.79    190.13 o 
  -8  18   2      467.14      462.65     89.91 o 
  -6  18   2     2937.46     2700.39    174.89 o 
  -4  18   2       80.75       -7.20    115.60 o 
  -2  18   2      937.08      606.50    122.74 o 
   0  18   2      314.24      233.73     87.59 o 
   2  18   2     2740.38     3235.52    253.68 o 
   4  18   2       44.17      131.12    108.57 o 
   6  18   2     2038.97     2410.21    281.25 o 
   8  18   2        7.55       57.15    226.92 o 
  10  18   2     2110.73     2031.25    271.10 o 
  12  18   2      446.40       78.88    122.39 o 
  14  18   2     1762.50     1955.57    234.18 o 
  16  18   2      430.82      441.35    120.07 o 
 -13  19   2      520.80      626.43    105.01 o 
 -11  19   2      191.59      123.30    119.12 o 
  -9  19   2       26.32       10.84     70.76 o 
  -7  19   2     3236.55     3044.43    193.24 o 
  -5  19   2     1983.08     2552.28    201.72 o 
  -3  19   2       96.07      -24.19    108.66 o 
  -1  19   2      429.94      333.59    115.05 o 
   1  19   2     1709.02     2126.48    265.22 o 
   3  19   2     2481.63     2901.00    395.11 o 
   5  19   2      275.87      921.21    586.44 o 
   7  19   2      580.81      776.75    181.29 o 
   9  19   2      852.88      792.66    189.58 o 
  11  19   2     2382.84     2677.84    313.18 o 
 -43   1   3      761.81      813.46    106.38 o 
 -41   1   3     5406.54     5580.82    217.42 o 
 -39   1   3      638.44      730.67     89.54 o 
 -37   1   3     4976.86     5345.76    199.73 o 
 -35   1   3     3670.64     3519.66    143.31 o 
 -33   1   3    15480.67    16105.81    287.85 o 
 -31   1   3    16423.19    16399.97    270.84 o 
 -29   1   3     6881.66     6660.81    166.81 o 
 -27   1   3    15541.15    17324.36    256.35 o 
 -25   1   3     4141.21     4887.24    146.42 o 
 -23   1   3     5111.89     3946.61    124.14 o 
 -21   1   3     1434.56     1013.91     61.95 o 
 -19   1   3    29677.04    28895.90    311.80 o 
 -17   1   3     2744.86     2728.01    101.95 o 
 -15   1   3    17199.75    18081.59    280.78 o 
 -13   1   3     6871.05     6919.50    141.79 o 
 -11   1   3    32914.81    35168.04    306.46 o 
  -9   1   3      335.11     1348.11     56.89 o 
  -7   1   3    79300.36    69621.53    372.24 o 
  -5   1   3      176.44       40.36     12.99 o 
  -3   1   3     7630.03     8303.09     85.80 o 
  -1   1   3     2091.85     1071.07     32.19 o 
   1   1   3    35314.78    48377.64    279.84 o 
   3   1   3     1690.64       78.92     18.40 o 
   5   1   3    21678.34    13462.12    141.13 o 
   7   1   3    11768.26    15428.71    207.05 o 
   9   1   3   129746.17   145413.66    514.01 o 
  11   1   3    15825.53    16584.55    190.88 o 
  13   1   3    96696.88   108259.98    525.70 o 
  15   1   3    12032.16     9836.17    170.51 o 
  17   1   3    23648.33    22766.69    278.40 o 
  19   1   3     7642.55     7532.85    147.21 o 
  21   1   3    14607.93    14304.51    214.44 o 
  23   1   3     8553.23     9591.15    206.24 o 
  25   1   3      179.21      474.45     54.96 o 
  27   1   3    18889.51    18438.59    307.34 o 
  29   1   3     3448.20     3574.25    142.36 o 
  31   1   3    12500.29    11934.18    265.10 o 
  33   1   3     5701.14     5659.57    212.46 o 
  35   1   3     6339.04     5687.74    246.36 o 
  37   1   3      652.33      650.02     98.82 o 
  39   1   3     3654.76     3369.59    209.33 o 
 -44   2   3      697.62      536.71    111.33 o 
 -42   2   3        1.94      -13.89     82.98 o 
 -40   2   3     3942.68     3928.19    228.80 o 
 -38   2   3     1292.29     1240.34    102.24 o 
 -36   2   3     3484.31     3534.69    156.39 o 
 -34   2   3       88.48      110.40     43.30 o 
 -32   2   3    13049.56    13623.28    281.17 o 
 -30   2   3      430.66      117.30     46.71 o 
 -28   2   3     3054.84     2945.08    128.74 o 
 -26   2   3     7500.11     7085.20    181.27 o 
 -24   2   3     7007.80     6319.87    146.01 o 
 -22   2   3     2208.96     3420.70    103.02 o 
 -20   2   3     4055.33     5031.15    136.61 o 
 -18   2   3     6465.31     7455.62    155.21 o 
 -16   2   3     3409.67     2371.01    101.98 o 
 -14   2   3      863.96      373.03     36.11 o 
 -12   2   3     9077.88     8983.26    166.22 o 
 -10   2   3      917.11     1570.11     87.76 o 
  -8   2   3    21784.81    24847.50    347.77 o 
  -6   2   3    95823.84    92693.80    399.50 o 
  -4   2   3      310.63      183.73     18.21 o 
  -2   2   3    57693.32    65480.86    292.13 o 
   0   2   3    21980.31    18258.96    141.68 o 
   2   2   3    20071.82    21375.99    204.77 o 
   4   2   3    11949.58    11671.03    158.09 o 
   6   2   3      669.92     1162.16     59.56 o 
   8   2   3    19524.43    22092.09    276.41 o 
  10   2   3    73208.20    70793.17    682.47 o 
  12   2   3     1717.58     1974.53     81.44 o 
  14   2   3     2224.87     2214.30     79.06 o 
  16   2   3      200.45      121.29     23.86 o 
  18   2   3    12467.09    13087.82    177.67 o 
  20   2   3        0.20        5.05     31.95 o 
  22   2   3      596.81      600.14     67.04 o 
  24   2   3     2263.74     2680.15    103.72 o 
  26   2   3      383.63      193.53     37.27 o 
  28   2   3      633.71      504.47     52.85 o 
  30   2   3      312.77      336.41     80.98 o 
  32   2   3      181.41      145.27     55.17 o 
  34   2   3     1349.56     1132.69    100.58 o 
  36   2   3     2248.65     2532.09    171.26 o 
  38   2   3      134.56      334.44    132.30 o 
  40   2   3      237.17      254.80     80.32 o 
 -43   3   3        1.52      -83.49     95.82 o 
 -41   3   3     4380.22     3948.64    271.96 o 
 -39   3   3       12.54       93.63     70.64 o 
 -37   3   3     5063.76     5717.97    254.21 o 
 -35   3   3      485.40      479.73     70.95 o 
 -33   3   3     1852.20     1763.11    118.20 o 
 -31   3   3     7360.55     7824.12    232.95 o 
 -29   3   3    16095.79    18427.41    339.43 o 
 -27   3   3    16470.67    16179.23    306.80 o 
 -25   3   3     2344.88     1900.02     88.67 o 
 -23   3   3     7845.79     8336.42    173.65 o 
 -21   3   3     3413.81     4415.35    111.34 o 
 -19   3   3    20225.24    17664.24    646.26 o 
 -17   3   3      561.27      119.22     39.83 o 
 -15   3   3    52412.98    56472.58    409.55 o 
 -13   3   3     3565.94     4319.36    111.40 o 
 -11   3   3    97501.78   104515.79   4352.45 o 
  -9   3   3    30403.01    27510.38    827.60 o 
  -7   3   3     3424.22     1803.06     74.71 o 
  -5   3   3     1757.60     2476.87     79.79 o 
  -3   3   3     4216.62     6291.90    126.86 o 
  -1   3   3      125.00      426.77     26.50 o 
   1   3   3    46297.30    56957.14    378.80 o 
   3   3   3        0.40     1185.11     36.17 o 
   5   3   3    18457.22    13260.54    204.09 o 
   7   3   3     2531.46     4311.91     91.42 o 
   9   3   3    56857.29    63028.14    731.36 o 
  11   3   3    13318.39    13081.56    220.21 o 
  13   3   3    26742.63    30386.67    332.26 o 
  15   3   3     8504.59     7744.55    150.23 o 
  17   3   3    17274.90    17504.43    239.37 o 
  19   3   3     5514.80     5678.09    134.91 o 
  21   3   3    10473.76    11784.45    189.24 o 
  23   3   3       63.31       57.59     26.59 o 
  25   3   3      230.15      241.80     34.78 o 
  27   3   3     4255.63     4068.56    125.08 o 
  29   3   3     7756.10     8427.18    242.81 o 
  31   3   3    11517.18    11723.23    297.23 o 
  33   3   3     1233.16     1061.34     96.38 o 
  35   3   3     1853.20     1837.16    130.96 o 
  37   3   3     2471.04     2395.07    171.87 o 
  39   3   3     2257.70     2392.41    177.35 o 
 -42   4   3       56.16      110.47     80.66 o 
 -40   4   3       55.09      -69.03     69.03 o 
 -38   4   3      198.55      187.22     67.72 o 
 -36   4   3     3077.34     2980.08    185.38 o 
 -34   4   3      625.61      459.73     86.86 o 
 -32   4   3     5556.51     5426.60    232.24 o 
 -30   4   3      648.06      685.95     72.36 o 
 -28   4   3    19720.67    19639.31    345.98 o 
 -26   4   3      826.30      662.88     66.51 o 
 -24   4   3    11413.77    12283.65    260.85 o 
 -22   4   3     2993.06     3285.47     98.18 o 
 -20   4   3    27556.30    24670.60    296.29 o 
 -18   4   3    33167.97    35083.57    393.14 o 
 -16   4   3    14866.35    18085.25    261.13 o 
 -14   4   3     5936.60     8102.78    734.67 o 
 -12   4   3    77862.71    66456.92   1099.90 o 
 -10   4   3     6112.67     5378.21    336.08 o 
  -8   4   3   153709.03   168544.64   1027.04 o 
  -6   4   3       48.12      185.89     32.81 o 
  -4   4   3    81375.49    93332.54    699.77 o 
  -2   4   3    20467.52    12040.07    176.75 o 
   0   4   3      410.10     2037.91     57.83 o 
   2   4   3    11678.70    17774.39    250.27 o 
   4   4   3    17024.19    19771.98    520.68 o 
   6   4   3    30532.23    23634.07    342.25 o 
   8   4   3     6071.09     6667.37    131.49 o 
  10   4   3     2706.60     2779.91     67.70 o 
  12   4   3    16124.93    15946.35    226.84 o 
  14   4   3    11922.41     9501.01    151.60 o 
  16   4   3      439.75      364.64     32.25 o 
  18   4   3     2865.99     2935.47    119.13 o 
  20   4   3     3009.97     3712.25    112.76 o 
  22   4   3    15810.50    16430.55    244.17 o 
  24   4   3      204.13      176.95     32.57 o 
  26   4   3     1111.16      842.82     65.32 o 
  28   4   3       17.06       28.99     39.34 o 
  30   4   3    11097.27    11203.99    287.36 o 
  32   4   3      197.34       84.56     68.08 o 
  34   4   3     4814.12     4425.26    195.30 o 
  36   4   3       87.99      133.78     59.56 o 
  38   4   3     3159.88     3479.43    210.15 o 
 -41   5   3     4292.83     4685.65    254.24 o 
 -39   5   3     2449.07     2255.32    175.86 o 
 -37   5   3     2172.11     1920.42    157.24 o 
 -35   5   3     2803.85     2517.92    173.74 o 
 -33   5   3     5661.96     6604.00    263.01 o 
 -31   5   3     1005.12      921.57    100.09 o 
 -29   5   3     2197.81     1604.88    125.57 o 
 -27   5   3     4353.10     4534.23    198.05 o 
 -25   5   3     1649.74     2514.54    120.71 o 
 -23   5   3     2350.30     2305.23    114.31 o 
 -21   5   3      490.12      776.94     67.43 o 
 -19   5   3     3124.46     3349.59    159.49 o 
 -17   5   3    11010.89    12934.10    192.42 o 
 -15   5   3    18275.65    18767.02    555.59 o 
 -13   5   3      214.19       71.19     62.29 o 
 -11   5   3    79157.15    81747.59    703.34 o 
  -9   5   3      970.62     1485.66     62.79 o 
  -7   5   3     5304.70     6044.60    175.46 o 
  -5   5   3    14765.88    13906.94    169.04 o 
  -3   5   3    21242.13    18638.46    192.71 o 
  -1   5   3     2336.34     2833.49     76.37 o 
   1   5   3     9804.33    13936.58    166.47 o 
   3   5   3      689.78      798.78     39.05 o 
   5   5   3    12772.72    11550.35    169.33 o 
   7   5   3      293.44      110.15     18.92 o 
   9   5   3     5802.65     5961.73    102.79 o 
  11   5   3      163.80      275.28     28.99 o 
  13   5   3    14965.68    17998.88    209.18 o 
  15   5   3     1989.56     1371.41     58.93 o 
  17   5   3     4559.40     3705.33    107.79 o 
  19   5   3      493.04      612.64     50.48 o 
  21   5   3      349.89      421.08     43.12 o 
  23   5   3      133.87      155.80     39.42 o 
  25   5   3     5910.87     5889.92    159.10 o 
  27   5   3      477.43      362.58     77.74 o 
  29   5   3     3721.80     3765.71    152.31 o 
  31   5   3     1061.17      999.54    117.18 o 
  33   5   3      990.14     1066.84    118.79 o 
  35   5   3      779.60      748.20    107.43 o 
  37   5   3      238.44      222.23     76.47 o 
  39   5   3      932.76      707.53    127.02 o 
 -42   6   3      728.87      693.39    155.67 o 
 -40   6   3     6033.24     5956.72    284.77 o 
 -38   6   3     1262.30     1260.41    133.56 o 
 -36   6   3     7976.55     8455.74    316.33 o 
 -34   6   3      343.63      213.21     67.51 o 
 -32   6   3    15449.78    15325.81    398.64 o 
 -30   6   3       81.21       63.59     80.15 o 
 -28   6   3    20787.42    21687.26    516.02 o 
 -26   6   3        2.08      -23.30     50.53 o 
 -24   6   3    31178.69    29692.90    381.92 o 
 -22   6   3     2757.05     3903.06    137.18 o 
 -20   6   3    21237.86    27140.32    377.36 o 
 -18   6   3      347.36      109.93     36.29 o 
 -16   6   3    17188.43    12927.15    283.06 o 
 -14   6   3     1328.74     1405.99     93.31 o 
 -12   6   3    34852.20    28695.11   2068.29 o 
 -10   6   3     9066.05    10370.47    258.16 o 
  -8   6   3    89509.79    96830.65   1362.95 o 
  -6   6   3   122935.90   124456.60   1607.61 o 
  -4   6   3   115096.78   119864.74   1262.35 o 
  -2   6   3    81807.37    87281.72    456.89 o 
   0   6   3     8250.15     7174.74    132.29 o 
   2   6   3    40543.30    37412.02    365.60 o 
   4   6   3    11830.36    10629.31    151.93 o 
   6   6   3    20015.04    21286.27   1673.62 o 
   8   6   3    11456.71    14072.44    184.30 o 
  10   6   3    23407.91    18037.28    205.49 o 
  12   6   3     6847.33     6462.35    121.19 o 
  14   6   3     2580.12     2442.56     75.28 o 
  16   6   3     2721.44     2739.68     93.12 o 
  18   6   3    21393.20    22836.04    315.84 o 
  20   6   3     2356.20     3000.66    106.78 o 
  22   6   3    14159.34    13219.81    253.00 o 
  24   6   3     1702.28     1616.45    105.43 o 
  26   6   3     5286.75     5492.33    176.19 o 
  28   6   3      749.78      597.19     69.55 o 
  30   6   3     9923.46    10940.89    297.33 o 
  32   6   3      158.49       89.20     53.95 o 
  34   6   3     4899.78     5278.48    248.76 o 
  36   6   3      236.08      286.64    102.33 o 
  38   6   3     5611.22     6303.97    344.83 o 
 -41   7   3       57.62       22.00    139.49 o 
 -39   7   3     1089.31      955.38    126.40 o 
 -37   7   3       10.37       10.02     63.83 o 
 -35   7   3      161.73       46.06     56.23 o 
 -33   7   3      562.51      406.83     75.46 o 
 -31   7   3        5.26      137.45     56.45 o 
 -29   7   3      144.41       31.28     53.69 o 
 -27   7   3     3359.51     3530.47    165.68 o 
 -25   7   3     2377.41     2203.66    128.77 o 
 -23   7   3     1814.44     2164.40    117.31 o 
 -21   7   3       19.42       51.80     38.09 o 
 -19   7   3      497.46      265.58     50.94 o 
 -17   7   3     3331.60     3465.53    144.67 o 
 -15   7   3        7.83      114.16     38.20 o 
 -13   7   3     4283.86     4040.87    160.52 o 
 -11   7   3     1591.98      797.19     51.99 o 
  -9   7   3    22484.64    22656.41    974.43 o 
  -7   7   3       87.07        9.85     22.61 o 
  -5   7   3     3410.84     3875.87     86.27 o 
  -3   7   3      101.77        5.51     14.72 o 
  -1   7   3    11751.57    11949.43    155.93 o 
   1   7   3    11816.75    11624.10    158.75 o 
   3   7   3      234.26      753.12     43.73 o 
   5   7   3     1388.05     1229.90     54.83 o 
   7   7   3     5745.88     4604.35    107.12 o 
   9   7   3     6983.65     7952.29    137.27 o 
  11   7   3       55.52       43.51     22.54 o 
  13   7   3      613.58      541.58     41.15 o 
  15   7   3     3313.91     3138.10    112.10 o 
  17   7   3     1767.09     2018.23     85.54 o 
  19   7   3     4884.23     5419.71    158.30 o 
  21   7   3      225.64      369.87     49.52 o 
  23   7   3      219.51      245.39     54.99 o 
  25   7   3       22.66       39.43     35.57 o 
  27   7   3     1725.03     1547.10    113.09 o 
  29   7   3      101.56      153.32     50.42 o 
  31   7   3      146.52      125.26     76.55 o 
  33   7   3       23.09      -93.66     93.66 o 
  35   7   3      385.12      587.56    132.62 o 
  37   7   3        1.08       33.12    115.20 o 
 -40   8   3     4298.01     4433.59    294.30 o 
 -38   8   3       42.19       19.64     76.23 o 
 -36   8   3     3977.88     4205.52    238.11 o 
 -34   8   3      787.96      570.44    133.93 o 
 -32   8   3     7905.62     8354.00    333.80 o 
 -30   8   3       26.04      -11.60     65.39 o 
 -28   8   3     3703.91     4166.87    211.84 o 
 -26   8   3      145.44       62.72     60.26 o 
 -24   8   3    12513.18    11728.70    330.80 o 
 -22   8   3      178.79      241.67     64.19 o 
 -20   8   3    13619.00    14077.98    264.45 o 
 -18   8   3     2297.42     2410.96    124.76 o 
 -16   8   3    29425.21    29017.98    554.35 o 
 -14   8   3     2262.84     1805.41    115.48 o 
 -12   8   3    14734.46    14993.27    312.68 o 
 -10   8   3    40283.47    39390.84   1100.56 o 
  -8   8   3    36210.65    36391.06    369.15 o 
  -6   8   3     7461.90     6928.64    230.43 o 
  -4   8   3    38896.45    42624.94    545.73 o 
  -2   8   3    11567.11     9151.95    150.46 o 
   0   8   3    17429.10    14624.43    199.68 o 
   2   8   3     1592.07     1906.30     70.68 o 
   4   8   3     4121.35     3927.29    102.17 o 
   6   8   3     2780.17     2471.03     79.98 o 
   8   8   3    11419.70    13149.02    189.33 o 
  10   8   3    33782.20    34007.59    303.55 o 
  12   8   3       53.33        1.26     20.91 o 
  14   8   3    15253.67    14935.99    237.20 o 
  16   8   3      207.16      293.38     52.65 o 
  18   8   3    24415.40    27212.35    593.78 o 
  20   8   3      396.91      216.73     45.50 o 
  22   8   3    10390.85     9559.25    256.96 o 
  24   8   3      115.95      138.89     48.03 o 
  26   8   3    13318.00    14460.57    335.75 o 
  28   8   3      321.84      121.38     65.53 o 
  30   8   3     4175.79     4087.95    190.81 o 
  32   8   3        5.35      -75.58     75.58 o 
  34   8   3     5927.58     6841.94    421.45 o 
  36   8   3      122.33      265.29    216.07 o 
 -39   9   3      363.15      498.76    112.71 o 
 -37   9   3       30.35       86.12     88.26 o 
 -35   9   3      289.15       43.72     70.57 o 
 -33   9   3      414.14      517.95    194.72 o 
 -31   9   3        3.03      -48.30     81.55 o 
 -29   9   3      456.83      575.16     87.10 o 
 -27   9   3      100.86      222.06     68.93 o 
 -25   9   3       47.29       40.92     60.07 o 
 -23   9   3      791.71      546.67     84.90 o 
 -21   9   3     2674.77     2799.19    147.30 o 
 -19   9   3     1205.29     1093.42     91.46 o 
 -17   9   3      350.79       84.57     45.77 o 
 -15   9   3     5282.07     6220.38    196.98 o 
 -13   9   3      243.90      112.05     47.78 o 
 -11   9   3     2730.97     3636.87    161.59 o 
  -9   9   3     1945.10     3023.50    144.41 o 
  -7   9   3     3118.68     2443.36     96.87 o 
  -5   9   3      330.25      154.82     32.75 o 
  -3   9   3      115.79      681.90     46.75 o 
  -1   9   3     8724.31    10184.74    173.32 o 
   1   9   3     1531.32     1194.13    119.43 o 
   3   9   3     2357.64     2038.00     85.72 o 
   5   9   3      260.06      126.96     22.74 o 
   7   9   3     2441.36     2656.10     87.88 o 
   9   9   3     1469.93      958.39     71.88 o 
  11   9   3     8858.83    10555.04    213.56 o 
  13   9   3      133.28      440.49     54.37 o 
  15   9   3      808.60     1191.34     85.13 o 
  17   9   3     3689.15     3111.68    137.19 o 
  19   9   3    18185.09    21048.10    423.62 o 
  21   9   3      121.63       96.45     62.32 o 
  23   9   3       24.46       48.72     55.28 o 
  25   9   3      613.89      847.77    102.08 o 
  27   9   3     3469.03     3309.65    169.04 o 
  29   9   3       10.67      -66.23     66.23 o 
  31   9   3       39.56      -22.52     94.28 o 
  33   9   3      243.98      462.51    110.33 o 
  35   9   3      590.71      603.11    137.02 o 
 -38  10   3       10.93      -75.50    272.43 o 
 -36  10   3     5218.77     5256.81    312.71 o 
 -34  10   3      270.61      301.36     92.07 o 
 -32  10   3    10096.85    10455.44    365.05 o 
 -30  10   3        6.59      -44.70     70.90 o 
 -28  10   3    13846.61    13422.95    392.72 o 
 -26  10   3      279.90      355.46     75.75 o 
 -24  10   3     4174.25     4611.17    198.23 o 
 -22  10   3        7.61      -41.52     53.52 o 
 -20  10   3     4962.79     5104.90    197.32 o 
 -18  10   3       67.70       19.61     44.04 o 
 -16  10   3      856.25     1050.68     89.75 o 
 -14  10   3     1171.86     1085.23    109.69 o 
 -12  10   3    19265.21    17770.30    369.75 o 
 -10  10   3    14609.70    14886.97    394.58 o 
  -8  10   3     3816.69     4631.58    216.04 o 
  -6  10   3    10414.88    11284.75    222.41 o 
  -4  10   3    16169.44    16959.13    274.70 o 
  -2  10   3     1997.16     1590.63     98.55 o 
   0  10   3     2243.15     2169.10    101.34 o 
   2  10   3     6516.46     5965.43    141.07 o 
   4  10   3     1759.17     1770.06     80.40 o 
   6  10   3     8128.26     8560.69    177.00 o 
   8  10   3      286.29      119.42     36.96 o 
  10  10   3    14667.40    15503.63    261.46 o 
  12  10   3     3216.04     4752.60    162.34 o 
  14  10   3    17770.40    18725.62    327.10 o 
  16  10   3     1818.25     1529.17    129.78 o 
  18  10   3     8441.26     7670.46    260.59 o 
  20  10   3     1826.05     1793.85    137.40 o 
  22  10   3    10145.83    11578.20    339.65 o 
  24  10   3      675.88      794.06     98.33 o 
  26  10   3     3335.17     3107.83    190.35 o 
  28  10   3      127.17      -30.73     72.56 o 
  30  10   3     5232.83     6034.62    278.09 o 
  32  10   3       85.42      -37.21     78.40 o 
  34  10   3     2128.35     2056.31    206.63 o 
 -37  11   3      239.51      348.66    111.45 o 
 -35  11   3      452.34      454.56    125.26 o 
 -33  11   3     1757.81     1145.70    135.49 o 
 -31  11   3      424.57      486.04    101.30 o 
 -29  11   3      962.15      925.42    118.17 o 
 -27  11   3     2959.23     3035.60    196.67 o 
 -25  11   3     1881.27     1510.30    125.85 o 
 -23  11   3     4364.81     4966.28    212.61 o 
 -21  11   3      293.07      386.56     62.84 o 
 -19  11   3     1612.93     1776.99    122.35 o 
 -17  11   3      732.95      599.45     78.19 o 
 -15  11   3      841.21     1017.33     91.91 o 
 -13  11   3     3081.93     2832.69    158.68 o 
 -11  11   3     1454.46     1337.09    113.16 o 
  -9  11   3        0.51       -4.33     54.88 o 
  -7  11   3     4828.21     3807.86    289.26 o 
  -5  11   3      800.06      726.05     79.66 o 
  -3  11   3     7078.29     7777.89    197.89 o 
  -1  11   3      130.91       84.03     37.85 o 
   1  11   3     5482.57     4798.81    185.33 o 
   3  11   3     1245.22     1360.44     88.59 o 
   5  11   3     4107.29     4733.17    173.52 o 
   7  11   3      162.37      218.68     38.49 o 
   9  11   3     6998.69     7417.36    230.35 o 
  11  11   3       12.83      -29.80     44.78 o 
  13  11   3     4405.03     4783.76    187.03 o 
  15  11   3    11812.70    12584.92    279.53 o 
  17  11   3     5875.84     6600.28    247.00 o 
  19  11   3     6063.35     6208.87    246.16 o 
  21  11   3      840.99      942.29    108.23 o 
  23  11   3     6166.82     6153.62    259.68 o 
  25  11   3     1064.35     1133.09    121.81 o 
  27  11   3      510.08      715.61    103.09 o 
  29  11   3      176.37      -24.19     69.47 o 
  31  11   3     1978.65     1902.19    166.78 o 
  33  11   3      162.91      172.83    131.77 o 
 -34  12   3      110.97      147.67     93.54 o 
 -32  12   3     2678.53     2583.22    283.82 o 
 -30  12   3       83.24        7.96     74.91 o 
 -28  12   3     3613.78     3459.66    216.68 o 
 -26  12   3       67.58      158.65     66.18 o 
 -24  12   3     4518.60     5027.25    285.95 o 
 -22  12   3       24.34       -7.99     68.79 o 
 -20  12   3      149.85      171.89     55.63 o 
 -18  12   3      283.88      358.99     67.74 o 
 -16  12   3        5.81      -60.88     60.88 o 
 -14  12   3       52.39       23.28     54.22 o 
 -12  12   3       18.95      138.02     58.60 o 
 -10  12   3      826.98      900.94     96.62 o 
  -8  12   3     8575.62     6922.05    245.23 o 
  -6  12   3     2395.34     2616.08    151.32 o 
  -4  12   3        6.46       35.43     55.12 o 
  -2  12   3     7455.40     7376.39    246.54 o 
   0  12   3     2824.61     2654.16    127.09 o 
   2  12   3     7306.91     8113.48    216.33 o 
   4  12   3      119.73      118.86     40.99 o 
   6  12   3     5148.53     5408.27    179.66 o 
   8  12   3       16.70       10.42    139.63 o 
  10  12   3     3303.76     3466.11    166.99 o 
  12  12   3      729.16      438.97     70.93 o 
  14  12   3     1603.61     1590.63    127.05 o 
  16  12   3     5052.39     5776.83    234.67 o 
  18  12   3     2318.03     2681.00    168.99 o 
  20  12   3     4906.46     3987.60    216.04 o 
  22  12   3     2563.38     2209.50    172.37 o 
  24  12   3        0.51       82.21     65.46 o 
  26  12   3     1029.64     1266.28    130.60 o 
  28  12   3      266.29      194.29     81.92 o 
  30  12   3      274.69      145.26     75.15 o 
 -33  13   3     1176.24     1255.79    171.48 o 
 -31  13   3     2795.22     3552.85    263.69 o 
 -29  13   3     3484.61     3277.66    217.52 o 
 -27  13   3     5250.30     4709.39    226.02 o 
 -25  13   3     1544.29     1382.46    124.11 o 
 -23  13   3     3694.23     3614.41    191.62 o 
 -21  13   3     4125.27     3868.72    192.55 o 
 -19  13   3    13532.91    15358.09    368.28 o 
 -17  13   3      149.72      122.76     57.20 o 
 -15  13   3     4533.19     4373.73    193.73 o 
 -13  13   3     7610.11     7812.47    251.14 o 
 -11  13   3    13297.28    13844.71    366.78 o 
  -9  13   3        1.45       11.84     55.22 o 
  -7  13   3     2387.99     2425.76    178.79 o 
  -5  13   3      777.94      620.91     85.82 o 
  -3  13   3    13549.50    14776.02    443.13 o 
  -1  13   3     5273.45     4670.98    204.00 o 
   1  13   3     6215.79     7194.19    213.88 o 
   3  13   3     1485.39     1240.07     96.96 o 
   5  13   3    17658.41    17799.15    392.40 o 
   7  13   3      614.03     1067.57    121.57 o 
   9  13   3     2458.18     2982.56    215.54 o 
  11  13   3     1004.41     1067.71    132.76 o 
  13  13   3    12387.78    12840.04    421.10 o 
  15  13   3      870.16      754.17     95.01 o 
  17  13   3      458.52      486.80    116.11 o 
  19  13   3      309.83      313.74     72.22 o 
  21  13   3     1656.77     1270.46    130.53 o 
  23  13   3       59.52      142.00     68.15 o 
  25  13   3       41.53       27.45     68.55 o 
  27  13   3      885.35      847.02    122.70 o 
  29  13   3     1258.71     1087.16    129.01 o 
 -30  14   3       43.44       74.59    162.31 o 
 -28  14   3        8.72      -14.91     68.48 o 
 -26  14   3      441.61      693.56    103.06 o 
 -24  14   3       67.77       18.18     99.35 o 
 -22  14   3       56.39       -6.23     62.53 o 
 -20  14   3     1476.29     1116.81    127.34 o 
 -18  14   3      259.03      344.71     76.26 o 
 -16  14   3      373.37      180.03     64.58 o 
 -14  14   3     1883.25     2161.56    143.70 o 
 -12  14   3      797.07      657.67     84.86 o 
 -10  14   3       28.28      -54.05     58.70 o 
  -8  14   3     1938.41     2162.98    154.09 o 
  -6  14   3      885.09     1048.45    110.33 o 
  -4  14   3      569.84      416.87     77.62 o 
  -2  14   3      289.87      237.05     64.25 o 
   0  14   3       27.81      133.60     77.07 o 
   2  14   3     1896.06     1705.02    163.66 o 
   4  14   3      883.89      757.71     91.42 o 
   6  14   3      313.84      227.24     74.46 o 
   8  14   3     1014.25      991.17    127.12 o 
  10  14   3      364.05      298.65     84.45 o 
  12  14   3        9.05      155.99     87.75 o 
  14  14   3       81.31        8.66     83.54 o 
  16  14   3       69.85       21.61     68.22 o 
  18  14   3      689.21      511.00    102.27 o 
  20  14   3     1144.17     1453.05    137.88 o 
  22  14   3      767.09      948.44    120.49 o 
  24  14   3     1002.41      966.06    119.61 o 
  26  14   3       14.62       -1.39     90.17 o 
  28  14   3       35.75       70.60    124.73 o 
 -29  15   3      687.72      480.62     99.49 o 
 -27  15   3     2048.15     2416.90    176.08 o 
 -25  15   3     3397.64     3360.88    200.42 o 
 -23  15   3     2283.78     2565.52    172.01 o 
 -21  15   3     1085.93     1126.62    118.16 o 
 -19  15   3     1776.64     1713.64    140.34 o 
 -17  15   3     3286.19     3203.65    183.57 o 
 -15  15   3    13330.64    13796.05    361.15 o 
 -13  15   3      246.77      157.45     62.55 o 
 -11  15   3     5694.53     5699.93    258.70 o 
  -9  15   3     1100.28     1440.90    179.82 o 
  -7  15   3    16118.00    16351.15    418.39 o 
  -5  15   3      685.55      780.58    100.49 o 
  -3  15   3     1564.17     1428.70    132.25 o 
  -1  15   3     3014.13     3156.20    227.10 o 
   1  15   3     9582.09    11548.30    419.35 o 
   3  15   3      117.34      110.44    117.06 o 
   5  15   3      897.93      959.43    264.30 o 
   7  15   3      953.80     1084.92    136.06 o 
   9  15   3    13653.40    15440.33    479.46 o 
  11  15   3     2059.24     2290.65    195.73 o 
  13  15   3     4370.28     4665.42    276.07 o 
  15  15   3     1707.65     1715.62    195.89 o 
  17  15   3     6662.24     7196.32    351.52 o 
  19  15   3     1912.33     1645.13    238.84 o 
  21  15   3       43.62       14.08     72.98 o 
  23  15   3      333.41      590.45    123.55 o 
  25  15   3     2126.38     1864.75    205.59 o 
 -26  16   3      154.06       41.49     69.95 o 
 -24  16   3       12.50      -76.33     76.33 o 
 -22  16   3      233.51      287.45    102.07 o 
 -20  16   3      273.63      176.21     73.57 o 
 -18  16   3      286.90      186.05     71.03 o 
 -16  16   3       92.24      102.15     96.71 o 
 -14  16   3        1.67       34.65     64.41 o 
 -12  16   3      995.15      712.39     97.97 o 
 -10  16   3      233.98      345.86     83.94 o 
  -8  16   3       83.33       -9.54     71.93 o 
  -6  16   3      794.34     1132.28    129.67 o 
  -4  16   3      120.86      108.59     80.73 o 
  -2  16   3        0.26       83.41    112.48 o 
   0  16   3       95.08       11.55     78.52 o 
   2  16   3      172.73      179.10    313.24 o 
   4  16   3      136.87       61.30    103.02 o 
   6  16   3       53.01      -17.96    113.43 o 
   8  16   3      105.24     -117.02    117.02 o 
  10  16   3      409.24      505.17    104.21 o 
  12  16   3      143.61      267.61    199.11 o 
  14  16   3      112.85      269.04     95.42 o 
  16  16   3       39.66      -75.40    100.09 o 
  18  16   3      144.00       82.14     90.36 o 
  20  16   3        8.21      133.79     87.62 o 
  22  16   3      199.60      268.47    102.51 o 
 -23  17   3      722.34      933.44    121.42 o 
 -21  17   3     1031.63      880.19    112.00 o 
 -19  17   3     1753.58     1752.57    148.39 o 
 -17  17   3        1.60      102.24     69.03 o 
 -15  17   3     1819.46     2038.99    176.31 o 
 -13  17   3     1208.10     1013.50    112.76 o 
 -11  17   3     4217.09     4372.36    217.24 o 
  -9  17   3      195.35       -4.71     60.92 o 
  -7  17   3      879.79      939.12    152.90 o 
  -5  17   3     1889.49     1952.85    205.24 o 
  -3  17   3     4698.37     5178.20    309.60 o 
  -1  17   3        2.49      -86.66     91.61 o 
   1  17   3     1801.34     1509.90    225.88 o 
   3  17   3      346.00       55.91    107.16 o 
   5  17   3     3705.79     5127.14    392.05 o 
   7  17   3       61.46     -116.81    116.81 o 
   9  17   3     1105.24      803.36    172.29 o 
  11  17   3      190.08      253.54    128.20 o 
  13  17   3     5811.49     6360.15    346.64 o 
  15  17   3      393.14      213.26    133.75 o 
  17  17   3     1756.31     1495.77    216.28 o 
  19  17   3      160.58       53.21    188.31 o 
 -18  18   3      210.69      200.68     82.05 o 
 -16  18   3     2047.85     1854.83    157.78 o 
 -14  18   3      186.78      353.75    108.88 o 
 -12  18   3      122.14      337.46    129.50 o 
 -10  18   3      146.27      405.32    136.92 o 
  -8  18   3     2078.68     2281.60    199.07 o 
  -6  18   3     1438.41     1638.20    196.86 o 
  -4  18   3      322.40      251.30    101.75 o 
  -2  18   3       69.88        7.55    104.14 o 
   0  18   3      487.30      705.87    160.89 o 
   2  18   3     1035.80     1261.33    549.06 o 
   4  18   3       66.16       98.57    119.94 o 
   6  18   3     1045.18     1252.47    223.86 o 
   8  18   3      572.51      514.09    349.73 o 
  10  18   3     1927.40     2380.72    285.05 o 
  12  18   3       12.36       -2.76    205.56 o 
  14  18   3       19.65       41.17    115.60 o 
 -13  19   3      228.72      207.50     91.49 o 
 -11  19   3      840.54      656.56    153.36 o 
  -9  19   3      252.29      184.38     91.92 o 
  -7  19   3      454.59      358.72    101.03 o 
  -5  19   3       20.36      181.12    100.22 o 
  -3  19   3      397.72      734.19    175.56 o 
  -1  19   3       72.97      -81.35    219.80 o 
   1  19   3      786.23      703.90    218.02 o 
   3  19   3        7.25       17.99    106.67 o 
   5  19   3      900.98      724.19    227.81 o 
   7  19   3       32.19      435.43    240.27 o 
   9  19   3     1349.21     1663.32    268.44 o 
 -44   0   4     1138.39      839.45    184.48 o 
 -42   0   4     3355.49     3735.52    362.19 o 
 -40   0   4      247.81       23.78    104.12 o 
 -38   0   4     5295.98     5326.09    364.23 o 
 -36   0   4     7055.98     7438.61    412.76 o 
 -34   0   4     2607.25     3507.59    279.31 o 
 -32   0   4    10738.04    10284.29    453.65 o 
 -30   0   4    20658.47    20985.43    464.91 o 
 -28   0   4     5095.15     4774.44    253.12 o 
 -26   0   4       29.32      -21.38     45.50 o 
 -24   0   4     2568.09     2863.09    359.52 o 
 -22   0   4    41786.89    43615.39    973.27 o 
 -20   0   4    33435.51    34996.13    781.32 o 
 -18   0   4     3030.36     7640.46    251.84 o 
 -16   0   4    50329.69    39453.31    459.37 o 
 -14   0   4    92456.92    74797.92   1531.78 o 
 -12   0   4    24761.17    28669.29    340.25 o 
 -10   0   4     3575.46     2302.28    166.30 o 
  -8   0   4    43540.09    48484.68    373.79 o 
  -6   0   4     5086.70     9544.89    213.31 o 
  -4   0   4    72910.76    63678.38    539.33 o 
  -2   0   4    11663.53    14422.62    442.28 o 
   0   0   4     8980.95    12264.36    162.97 o 
   2   0   4     3080.14     1618.46    133.84 o 
   4   0   4   115852.09   143396.72    722.80 o 
   6   0   4    14999.27     9022.92    174.22 o 
   8   0   4   278106.69   292645.25    957.04 o 
  10   0   4    22155.46    22543.79    283.16 o 
  12   0   4   229907.36   252274.42   1044.19 o 
  14   0   4      859.70     1718.99    113.48 o 
  16   0   4    80735.73    92146.23    734.51 o 
  18   0   4     2758.81     2127.82    120.24 o 
  20   0   4    61330.98    67007.22   2020.94 o 
  22   0   4    13417.85    12242.48    706.57 o 
  24   0   4     1975.23     1743.20    137.84 o 
  26   0   4    28799.48    31285.18    743.82 o 
  28   0   4    10659.29    13029.88    650.19 o 
  30   0   4    15227.95    13520.17    407.61 o 
  32   0   4      477.74      398.78     88.98 o 
  34   0   4     2426.72     2861.57    253.06 o 
  36   0   4     2676.00     2756.49    262.34 o 
  38   0   4     5416.75     3925.75    321.50 o 
 -43   1   4       83.97     -127.62    233.96 o 
 -41   1   4        6.51        9.93     71.12 o 
 -39   1   4      321.51      161.45     69.14 o 
 -37   1   4     2491.39     2192.08    166.98 o 
 -35   1   4      101.99       79.31     63.46 o 
 -33   1   4      467.79      394.82     59.97 o 
 -31   1   4      158.12      268.54     59.29 o 
 -29   1   4     4585.45     5112.02    184.21 o 
 -27   1   4      412.16      249.95     48.82 o 
 -25   1   4       81.53        4.07     37.92 o 
 -23   1   4     2181.53     2439.95    122.92 o 
 -21   1   4     5793.42     5852.87   1206.94 o 
 -19   1   4     1098.34     1508.53     98.65 o 
 -17   1   4     4140.91     2490.75     99.54 o 
 -15   1   4     4253.60     3421.24     93.95 o 
 -13   1   4     6516.56    12049.85    182.93 o 
 -11   1   4     1178.69     3979.80     89.64 o 
  -9   1   4    18886.10    12288.38    151.97 o 
  -7   1   4       18.84      577.10     33.87 o 
  -5   1   4     4073.86     3082.40     71.75 o 
  -3   1   4    18519.48    17955.82    151.68 o 
  -1   1   4    15465.91    18671.46    174.44 o 
   1   1   4     5367.29     6616.32     86.43 o 
   3   1   4     7460.95     7701.98     91.42 o 
   5   1   4      568.98      248.54     18.71 o 
   7   1   4     5051.19     3380.81     74.53 o 
   9   1   4       93.70      778.42     40.47 o 
  11   1   4     1839.33     2787.44     80.30 o 
  13   1   4    22900.38    20758.56    231.77 o 
  15   1   4    48299.98    52857.00    393.78 o 
  17   1   4    19054.51    21883.87    305.41 o 
  19   1   4     4591.66     4570.48    147.03 o 
  21   1   4       18.38       30.07     36.64 o 
  23   1   4      404.82      589.07     66.49 o 
  25   1   4        0.84       41.69     39.38 o 
  27   1   4     2166.90     2150.03    114.03 o 
  29   1   4      178.48      175.84     45.03 o 
  31   1   4      491.18      325.72     54.55 o 
  33   1   4      290.93      105.34     49.69 o 
  35   1   4      213.77       67.00     56.62 o 
  37   1   4       82.88       23.71     59.17 o 
  39   1   4      644.65      637.36    101.58 o 
 -42   2   4     5127.04     5428.93    325.37 o 
 -40   2   4      520.99      422.85    108.94 o 
 -38   2   4     1798.17     1782.97    182.97 o 
 -36   2   4     2909.84     2403.91    164.28 o 
 -34   2   4     8528.12     9431.29    307.10 o 
 -32   2   4     9327.39     8687.69    283.95 o 
 -30   2   4     1015.30      789.77     87.66 o 
 -28   2   4    15279.31    15610.29    352.99 o 
 -26   2   4    21400.98    23385.99    700.96 o 
 -24   2   4    17487.35    17683.43    286.34 o 
 -22   2   4      218.71      596.06     54.56 o 
 -20   2   4    27300.20    26892.41    464.79 o 
 -18   2   4    20381.25    16788.54    379.14 o 
 -16   2   4    12840.73    13395.04    215.66 o 
 -14   2   4    11744.56     9050.38    188.80 o 
 -12   2   4    45932.55    38491.96    285.20 o 
 -10   2   4     2607.19      873.79     46.12 o 
  -8   2   4    21648.81    28098.44    304.27 o 
  -6   2   4      540.64       58.33     14.36 o 
  -4   2   4     5007.94     2807.88     58.04 o 
  -2   2   4      544.01      526.53     26.19 o 
   0   2   4    33013.62    33511.76    259.69 o 
   2   2   4     1241.20      378.11     32.73 o 
   4   2   4    52871.17    63319.73    401.83 o 
   6   2   4    14789.40     8210.87    150.72 o 
   8   2   4    73145.58    69718.29    757.02 o 
  10   2   4     5912.11     8045.79    179.71 o 
  12   2   4      334.65      269.37     26.74 o 
  14   2   4    15046.62    13606.26    247.43 o 
  16   2   4     8171.28     8396.73    172.67 o 
  18   2   4     4553.67     4816.27    137.29 o 
  20   2   4     2324.07     2282.18    114.02 o 
  22   2   4     8532.16     8072.10    216.36 o 
  24   2   4    12783.47    13175.74    286.64 o 
  26   2   4    12542.47    12095.28    256.87 o 
  28   2   4     8431.38     7937.14    215.87 o 
  30   2   4     6095.37     6202.58    198.05 o 
  32   2   4     1761.41     1867.67    128.86 o 
  34   2   4     5304.70     4600.87    201.43 o 
  36   2   4      816.12      364.98     74.82 o 
  38   2   4     1521.95     2040.55    167.71 o 
 -43   3   4      608.53      609.28    155.36 o 
 -41   3   4     1278.70     1356.51    180.88 o 
 -39   3   4      669.47      491.55    238.62 o 
 -37   3   4     1335.33     1345.81    148.53 o 
 -35   3   4     2067.81     1591.38    172.48 o 
 -33   3   4     9029.58     8927.62    340.74 o 
 -31   3   4     1426.87     1876.78    160.17 o 
 -29   3   4     9724.63    11431.53    360.15 o 
 -27   3   4     2231.13     1234.26    120.39 o 
 -25   3   4     8133.48     6729.69    257.98 o 
 -23   3   4      247.70      159.36     44.74 o 
 -21   3   4     4822.39     4442.75    132.13 o 
 -19   3   4     7529.60     8025.80    264.52 o 
 -17   3   4     9236.50    10537.06    457.49 o 
 -15   3   4     4364.42     3314.96    122.67 o 
 -13   3   4    13210.89    11012.80    134.07 o 
 -11   3   4    31245.65    30877.97   1345.67 o 
  -9   3   4    12938.01    15891.34    208.75 o 
  -7   3   4    30739.78    29472.86    262.96 o 
  -5   3   4    73557.13    70233.01    331.60 o 
  -3   3   4     2792.12     2837.53     66.72 o 
  -1   3   4      480.34     1570.49     49.96 o 
   1   3   4    12003.73     7383.56    103.29 o 
   3   3   4    15383.86    10515.78    216.68 o 
   5   3   4     2598.68     3522.15    102.64 o 
   7   3   4        7.41       22.02     22.30 o 
   9   3   4    12132.65     9170.05    136.77 o 
  11   3   4     1874.45     1389.23     72.05 o 
  13   3   4       40.59      105.52     22.67 o 
  15   3   4       49.52       10.18     25.09 o 
  17   3   4    10956.94     9460.02    221.06 o 
  19   3   4      518.05      406.58     50.50 o 
  21   3   4      222.56      245.76     33.78 o 
  23   3   4     1375.32     1183.23     80.03 o 
  25   3   4     2869.81     2075.72    119.58 o 
  27   3   4      134.04       79.09     41.97 o 
  29   3   4     5502.44     4788.64    171.89 o 
  31   3   4        1.05      -50.34     50.34 o 
  33   3   4      937.46     1395.44    113.54 o 
  35   3   4     1037.00      658.09     91.62 o 
  37   3   4     1072.42     1003.31    104.84 o 
 -42   4   4     1764.38     1768.83    404.90 o 
 -40   4   4     1106.71     1203.88    149.63 o 
 -38   4   4     5024.32     5526.59    297.99 o 
 -36   4   4      181.87      168.79    106.20 o 
 -34   4   4    12966.09    13191.51    789.03 o 
 -32   4   4     3977.70     4189.35    237.81 o 
 -30   4   4    12396.99    15487.08    434.89 o 
 -28   4   4        8.28       75.08    150.68 o 
 -26   4   4     1614.82     1408.35    146.11 o 
 -24   4   4    17645.15    19058.77    409.99 o 
 -22   4   4     1920.76     2617.38    133.98 o 
 -20   4   4     6178.04     6396.03    200.80 o 
 -18   4   4       26.63       32.10     44.06 o 
 -16   4   4    36609.32    32888.91   1874.23 o 
 -14   4   4     1697.74      958.41    107.64 o 
 -12   4   4    27261.42    31451.54    469.58 o 
 -10   4   4     4875.74     4678.24    169.29 o 
  -8   4   4    27192.54    28115.54    290.10 o 
  -6   4   4      480.99     1243.07     81.24 o 
  -4   4   4    71069.29    75306.88    388.63 o 
  -2   4   4    19126.01    19874.32    196.19 o 
   0   4   4    22734.15    18817.20    179.34 o 
   2   4   4    14613.41    16366.60    159.12 o 
   4   4   4     1374.64     2771.27     75.54 o 
   6   4   4     3732.55     4963.92    103.47 o 
   8   4   4    20198.82    16461.74    409.22 o 
  10   4   4     1037.41      533.88     37.04 o 
  12   4   4     6043.87     5527.53    122.92 o 
  14   4   4      620.49      248.52     29.83 o 
  16   4   4     3444.63     3325.22    101.11 o 
  18   4   4     5574.11     4570.40    116.06 o 
  20   4   4      430.73      409.86     44.60 o 
  22   4   4        8.43       35.77     35.72 o 
  24   4   4     2539.36     2763.87    112.91 o 
  26   4   4     9096.52     9386.53    228.76 o 
  28   4   4     2830.28     2824.31    148.11 o 
  30   4   4      821.04      419.99     68.50 o 
  32   4   4     3323.02     3394.21    172.87 o 
  34   4   4     3955.44     4264.69    237.46 o 
  36   4   4     1188.74     1392.97    122.91 o 
  38   4   4      964.82      703.39     96.80 o 
 -41   5   4     2733.24     2658.30    221.62 o 
 -39   5   4      544.71      663.35    124.06 o 
 -37   5   4     8689.60     8880.21    375.61 o 
 -35   5   4     5498.08     4946.50    377.01 o 
 -33   5   4    12413.64    13177.66    429.47 o 
 -31   5   4        8.30       43.13     73.51 o 
 -29   5   4     8766.74     9225.22    337.15 o 
 -27   5   4     1761.48     1629.92    144.15 o 
 -25   5   4    13777.49    15027.89    335.03 o 
 -23   5   4      867.61      601.56     72.28 o 
 -21   5   4    12731.22    11563.24    277.84 o 
 -19   5   4       26.21       78.02     38.86 o 
 -17   5   4    41696.93    42703.42    767.84 o 
 -15   5   4     2158.71     1637.29    260.74 o 
 -13   5   4    35478.61    34935.72   4037.14 o 
 -11   5   4    24234.64    19956.58    451.82 o 
  -9   5   4   114510.34   113930.28   1056.40 o 
  -7   5   4    10109.63    10504.07    189.34 o 
  -5   5   4    34054.95    35610.97    281.19 o 
  -3   5   4    17118.53    19437.45    186.59 o 
  -1   5   4    32809.37    37831.68    324.87 o 
   1   5   4    16089.35    10354.95    132.48 o 
   3   5   4      636.48      214.61     27.44 o 
   5   5   4    26201.22    24973.31   1183.73 o 
   7   5   4     6348.99     5120.12    345.35 o 
   9   5   4    17270.61    16245.26    418.24 o 
  11   5   4        1.87       32.15     20.32 o 
  13   5   4    14003.11    12162.09    189.97 o 
  15   5   4      622.91      776.99     51.08 o 
  17   5   4    15663.93    15605.44    256.58 o 
  19   5   4       45.56       60.07     32.46 o 
  21   5   4       11.18       25.43     33.70 o 
  23   5   4      181.49      236.36     39.91 o 
  25   5   4     4949.09     4904.97    154.86 o 
  27   5   4       32.08       50.14     57.34 o 
  29   5   4     3487.91     4003.81    177.33 o 
  31   5   4       12.18       -2.87     56.16 o 
  33   5   4    12333.48    12013.83    333.14 o 
  35   5   4       21.90       -1.64     66.28 o 
  37   5   4     2184.20     2214.64    175.04 o 
 -42   6   4      170.36      113.68     91.45 o 
 -40   6   4      143.79      135.34     83.57 o 
 -38   6   4      474.80      562.74    197.09 o 
 -36   6   4     2487.92     2538.47    209.45 o 
 -34   6   4       83.86       65.20     80.25 o 
 -32   6   4      301.80      159.75     75.61 o 
 -30   6   4       82.07      -63.02     63.02 o 
 -28   6   4     1826.38     1915.42    123.31 o 
 -26   6   4      701.74     1062.71     88.65 o 
 -24   6   4     1042.21      910.15     85.85 o 
 -22   6   4     2142.33     1791.22    109.16 o 
 -20   6   4     9642.92     9592.98    235.27 o 
 -18   6   4     9555.93    11268.54    286.40 o 
 -16   6   4    15078.90    17940.28    452.67 o 
 -14   6   4      656.30      485.15     93.65 o 
 -12   6   4    20363.79    17292.66    491.15 o 
 -10   6   4      953.63     1300.47     67.70 o 
  -8   6   4      940.07      427.11     42.52 o 
  -6   6   4     1129.55      760.18     41.47 o 
  -4   6   4    13739.59    14638.32    188.42 o 
  -2   6   4    14390.96    11976.57    256.87 o 
   0   6   4     8424.87     9057.17    156.79 o 
   2   6   4    11262.46     9536.98    147.25 o 
   4   6   4     6982.98     7187.41    184.32 o 
   6   6   4     2118.95     1163.15     50.63 o 
   8   6   4      967.60     1112.26     49.95 o 
  10   6   4    16117.85    14414.01    244.13 o 
  12   6   4    12285.30    11334.81    173.39 o 
  14   6   4     5016.02     4595.35    137.09 o 
  16   6   4      600.56      733.58     59.81 o 
  18   6   4     3595.59     3896.27    135.79 o 
  20   6   4      106.51       88.30     36.86 o 
  22   6   4     1666.87     1801.33    110.24 o 
  24   6   4      811.75      802.77     67.28 o 
  26   6   4       50.27       15.75     49.88 o 
  28   6   4      479.66      548.25     73.61 o 
  30   6   4      230.67      232.78     61.67 o 
  32   6   4        0.33       -5.34     58.12 o 
  34   6   4        8.53       46.01     60.47 o 
  36   6   4      453.62      335.81    156.19 o 
 -41   7   4     5250.64     5638.63    346.97 o 
 -39   7   4      777.93      544.23    100.31 o 
 -37   7   4     6157.94     6117.58    287.47 o 
 -35   7   4       30.96      -48.13     84.00 o 
 -33   7   4    11086.24    10907.96    397.92 o 
 -31   7   4       26.39      -56.60     63.14 o 
 -29   7   4     7020.14     7703.37    335.38 o 
 -27   7   4      143.54       18.09     69.62 o 
 -25   7   4    10270.42    10961.51    313.05 o 
 -23   7   4       16.88        3.57     49.34 o 
 -21   7   4     8218.43     6659.18    204.91 o 
 -19   7   4       69.20      -11.12     44.29 o 
 -17   7   4    16882.05    19113.38    378.30 o 
 -15   7   4      249.12      939.70    105.03 o 
 -13   7   4    64502.48    60018.43    766.09 o 
 -11   7   4     5069.71     4850.03    132.36 o 
  -9   7   4    12272.75    10481.44    199.76 o 
  -7   7   4     5250.69     5289.13    120.56 o 
  -5   7   4    20980.19    22101.58    262.24 o 
  -3   7   4     4527.50     4253.75    110.31 o 
  -1   7   4      495.53      402.92     37.83 o 
   1   7   4    25511.78    23599.59    263.08 o 
   3   7   4    32867.91    34920.40    294.50 o 
   5   7   4    15467.78    14960.85    211.02 o 
   7   7   4    14172.97    13399.48    310.07 o 
   9   7   4    25259.86    27218.06    507.82 o 
  11   7   4    10674.08    12479.15    240.92 o 
  13   7   4    17973.27    18862.35    304.79 o 
  15   7   4      170.41      164.10     45.17 o 
  17   7   4    14199.72    14200.45    304.31 o 
  19   7   4     2193.16     1900.00     99.65 o 
  21   7   4    15272.63    17534.75    303.71 o 
  23   7   4      789.27     1173.32     84.04 o 
  25   7   4     7254.69     7965.93    246.44 o 
  27   7   4       10.06       -6.67     44.77 o 
  29   7   4    12941.09    12506.88    328.66 o 
  31   7   4       92.96       52.33     63.83 o 
  33   7   4     3126.33     3522.29    210.42 o 
  35   7   4       74.31      -11.47     81.34 o 
 -40   8   4        0.40       60.58    107.38 o 
 -38   8   4        1.91      -32.72     82.04 o 
 -36   8   4      151.07      -37.14     67.18 o 
 -34   8   4      353.74       82.09     89.91 o 
 -32   8   4      212.14      201.82    102.50 o 
 -30   8   4      662.07      455.89    123.05 o 
 -28   8   4      381.58      223.62     66.89 o 
 -26   8   4     3352.35     3658.15    195.57 o 
 -24   8   4     2758.90     2900.68    145.33 o 
 -22   8   4      559.20      771.95     78.60 o 
 -20   8   4      868.79     1413.26    117.35 o 
 -18   8   4     1071.05      507.81     74.41 o 
 -16   8   4     3045.41     4409.27    184.77 o 
 -14   8   4        0.88      212.11     50.35 o 
 -12   8   4     8441.96     9997.53    258.50 o 
 -10   8   4    12597.71    10517.23    357.33 o 
  -8   8   4     6255.50     4961.47    192.74 o 
  -6   8   4       40.31      343.15     39.12 o 
  -4   8   4     2424.36     3251.42    112.21 o 
  -2   8   4     3344.16     3214.13     87.67 o 
   0   8   4      323.22      588.91     41.34 o 
   2   8   4     6308.74     5977.55    119.57 o 
   4   8   4      437.47      362.18     36.49 o 
   6   8   4     3209.15     2656.77     82.17 o 
   8   8   4       80.12      224.94     41.71 o 
  10   8   4     2734.89     3419.91    129.94 o 
  12   8   4       98.04      -19.25     31.00 o 
  14   8   4     4861.25     6505.16    188.44 o 
  16   8   4       10.34      198.51     68.96 o 
  18   8   4      264.06       83.35     40.00 o 
  20   8   4      652.24      563.59     66.89 o 
  22   8   4     1316.19     2008.74    124.07 o 
  24   8   4       48.57       83.59     47.64 o 
  26   8   4      105.24       26.42     58.23 o 
  28   8   4        0.34        0.08     57.84 o 
  30   8   4      840.48      877.63     96.86 o 
  32   8   4        0.30       70.27    124.59 o 
  34   8   4      124.48      281.91     92.74 o 
 -39   9   4       60.72       34.24     73.98 o 
 -37   9   4     7958.92     8473.83    349.82 o 
 -35   9   4       72.28      -38.91    142.57 o 
 -33   9   4     5682.51     6347.72    287.69 o 
 -31   9   4       13.46      -45.98     69.91 o 
 -29   9   4    11724.45    11228.90    362.50 o 
 -27   9   4     1009.55      910.24    110.49 o 
 -25   9   4     1038.59     1039.52    115.02 o 
 -23   9   4     3699.99     4019.44    203.04 o 
 -21   9   4      115.41       36.09     54.33 o 
 -19   9   4     3032.61     2911.63    145.58 o 
 -17   9   4      904.57      743.85     77.68 o 
 -15   9   4       10.20      -54.20     54.20 o 
 -13   9   4    28416.52    30315.12    814.08 o 
 -11   9   4    16334.30    15076.48    326.42 o 
  -9   9   4    37759.69    38377.56    994.67 o 
  -7   9   4       91.54        1.04     39.92 o 
  -5   9   4    14674.45    13737.83    226.34 o 
  -3   9   4    17416.43    17392.95    258.83 o 
  -1   9   4     2481.89     3244.71     96.03 o 
   1   9   4      563.14      870.14     50.08 o 
   3   9   4    11340.89     9907.24    162.78 o 
   5   9   4    32969.88    34071.53    305.23 o 
   7   9   4     2118.32     2739.10    116.75 o 
   9   9   4     8323.23     9408.81    217.28 o 
  11   9   4     8157.11     8286.28    209.08 o 
  13   9   4    24319.64    23918.30    364.62 o 
  15   9   4     2641.93     2744.99    129.68 o 
  17   9   4    11539.66    12218.31    275.18 o 
  19   9   4     1489.39     1916.28    115.07 o 
  21   9   4     4183.10     3611.25    192.41 o 
  23   9   4       51.23       29.44     70.50 o 
  25   9   4     6193.06     7006.96    273.64 o 
  27   9   4       25.25      107.18    118.68 o 
  29   9   4     2836.60     3119.46    174.92 o 
  31   9   4      207.54       95.26     69.49 o 
  33   9   4     5825.24     6215.91    470.88 o 
 -38  10   4      771.55      534.56    111.47 o 
 -36  10   4      515.86      833.31    131.38 o 
 -34  10   4     1849.16     1660.09    160.80 o 
 -32  10   4     1896.58     1648.36    153.83 o 
 -30  10   4      349.55      347.69     86.38 o 
 -28  10   4      769.35      751.94    108.01 o 
 -26  10   4      186.06      225.70     95.82 o 
 -24  10   4     4958.55     5565.33    271.27 o 
 -22  10   4       59.73      -65.56     65.56 o 
 -20  10   4     3270.37     2789.92    151.21 o 
 -18  10   4     1000.86      801.04     84.54 o 
 -16  10   4    11300.91    11928.45    322.30 o 
 -14  10   4      721.85      817.42     90.92 o 
 -12  10   4     2908.73     2562.27    147.12 o 
 -10  10   4     3894.75     4063.41    230.43 o 
  -8  10   4     7435.57     6929.24    224.87 o 
  -6  10   4      876.70      634.34     75.23 o 
  -4  10   4     4949.65     5336.61    190.14 o 
  -2  10   4      679.78      918.33     66.45 o 
   0  10   4     4515.94     4121.37    136.25 o 
   2  10   4     2655.72     2760.68     97.11 o 
   4  10   4     1560.33     1774.86     83.23 o 
   6  10   4      121.41      144.74     35.49 o 
   8  10   4      456.05      434.94     54.81 o 
  10  10   4     2745.44     2534.77    120.79 o 
  12  10   4     7670.56     8032.83    357.31 o 
  14  10   4     1821.32     2194.84    119.77 o 
  16  10   4      169.78      261.58     79.56 o 
  18  10   4     5661.22     5485.51    193.70 o 
  20  10   4      425.06      335.90     69.72 o 
  22  10   4      811.30      839.55    119.34 o 
  24  10   4       27.43       28.23     57.81 o 
  26  10   4     3721.22     4463.86    228.97 o 
  28  10   4      145.25       87.84     68.83 o 
  30  10   4     1321.43     1119.53    128.32 o 
  32  10   4       28.92       46.95     75.91 o 
 -35  11   4       29.26      -30.00     80.46 o 
 -33  11   4     5549.94     5499.27    281.18 o 
 -31  11   4       66.44      -71.21     71.21 o 
 -29  11   4     4237.82     4283.51    241.01 o 
 -27  11   4      815.96      601.31    101.21 o 
 -25  11   4    15277.33    15975.99    432.73 o 
 -23  11   4       50.73       74.53     68.00 o 
 -21  11   4      119.74      184.05     60.45 o 
 -19  11   4     3650.96     3335.12    246.30 o 
 -17  11   4     8192.17     8440.04    256.79 o 
 -15  11   4     5587.26     5542.66    227.94 o 
 -13  11   4     5793.41     6825.25    247.38 o 
 -11  11   4      606.89      470.07     73.73 o 
  -9  11   4    21921.94    20532.93    405.87 o 
  -7  11   4    13893.84    15148.69    353.99 o 
  -5  11   4      146.30      210.38     64.12 o 
  -3  11   4      742.35      573.47     71.83 o 
  -1  11   4     6242.25     6074.91    240.61 o 
   1  11   4    14733.69    14820.18    271.64 o 
   3  11   4     1516.90     1464.20    104.21 o 
   5  11   4     1674.15     1716.95    139.52 o 
   7  11   4     5508.47     6004.55    181.26 o 
   9  11   4    22115.70    22435.25    356.28 o 
  11  11   4      313.38      410.39     55.00 o 
  13  11   4     2011.03     2833.80    136.85 o 
  15  11   4     5128.29     6500.79    208.90 o 
  17  11   4    17756.99    17234.00    401.56 o 
  19  11   4      727.61      885.57    103.65 o 
  21  11   4     2954.43     3277.56    189.40 o 
  23  11   4     3219.16     3818.11    210.84 o 
  25  11   4     2998.75     3064.19    195.22 o 
  27  11   4       50.36       20.97     71.77 o 
  29  11   4     1862.89     1683.78    158.84 o 
  31  11   4      183.86       21.69    116.37 o 
 -34  12   4     3718.40     3823.48    242.29 o 
 -32  12   4     1672.46     1864.11    173.33 o 
 -30  12   4     1078.30      561.52    104.05 o 
 -28  12   4     3374.03     3405.21    216.82 o 
 -26  12   4     3907.03     3661.94    223.55 o 
 -24  12   4     1795.68     1598.46    131.25 o 
 -22  12   4     1726.45     1113.33    128.05 o 
 -20  12   4    10310.58    12169.06    336.84 o 
 -18  12   4     5715.51     6500.73    237.12 o 
 -16  12   4    11811.72    10815.74    295.32 o 
 -14  12   4      721.63      813.49     99.87 o 
 -12  12   4     4563.93     5138.64    219.97 o 
 -10  12   4        6.46       88.76     57.35 o 
  -8  12   4     4007.27     4529.49    201.52 o 
  -6  12   4     1362.57     1603.36    122.55 o 
  -4  12   4    12343.75    11573.71    306.44 o 
  -2  12   4     1014.73     1179.27    104.72 o 
   0  12   4     8774.59     9684.71    338.34 o 
   2  12   4       92.37       39.71     42.48 o 
   4  12   4     8083.89     8427.20    306.38 o 
   6  12   4      128.79       44.19     55.44 o 
   8  12   4    14336.59    15636.59    456.12 o 
  10  12   4      186.00      184.15     51.31 o 
  12  12   4     6372.13     6567.56    209.50 o 
  14  12   4     3080.15     3296.46    153.37 o 
  16  12   4     2931.55     3538.96    189.39 o 
  18  12   4     1795.43     1929.71    146.43 o 
  20  12   4     1125.10     1459.30    134.29 o 
  22  12   4      138.62       63.94     63.71 o 
  24  12   4     5867.79     5738.90    265.69 o 
  26  12   4     3010.70     3336.30    255.35 o 
  28  12   4     1146.43     1563.16    150.37 o 
  30  12   4     1311.32     1288.66    143.13 o 
 -33  13   4      290.82      318.77     94.59 o 
 -31  13   4        0.06       45.38     87.86 o 
 -29  13   4     1827.56     1530.72    164.63 o 
 -27  13   4       20.66        0.94     72.93 o 
 -25  13   4        0.97       48.31     65.67 o 
 -23  13   4       10.63      137.37     74.77 o 
 -21  13   4     3237.84     2647.74    165.55 o 
 -19  13   4     1467.68     1465.54    125.35 o 
 -17  13   4       21.78      131.94     73.17 o 
 -15  13   4      738.46      576.10    105.68 o 
 -13  13   4     5675.64     5390.33    237.63 o 
 -11  13   4     3807.61     4112.27    206.01 o 
  -9  13   4      189.75      350.48     72.35 o 
  -7  13   4        2.17        9.44     51.55 o 
  -5  13   4     1749.07     1514.79    123.53 o 
  -3  13   4     6843.94     7176.54    289.00 o 
  -1  13   4      301.68      367.19     82.98 o 
   1  13   4      563.54      932.33    122.44 o 
   3  13   4       50.23       20.46     97.70 o 
   5  13   4     3625.87     4391.14    234.01 o 
   7  13   4     1627.12     1651.04    148.91 o 
   9  13   4        4.63      -62.79     66.72 o 
  11  13   4      119.91      158.19    101.57 o 
  13  13   4     3270.97     3139.70    218.63 o 
  15  13   4      138.13      236.49     80.13 o 
  17  13   4        3.05       -9.48     58.37 o 
  19  13   4      196.61      156.76     74.00 o 
  21  13   4       10.52      -59.63     62.17 o 
  23  13   4     1389.73     1238.58    136.41 o 
  25  13   4       74.29       58.34     68.64 o 
  27  13   4      272.79      131.65     70.59 o 
 -30  14   4     2186.35     2630.90    208.76 o 
 -28  14   4     2317.41     2241.25    191.12 o 
 -26  14   4     1557.61     1448.01    135.07 o 
 -24  14   4     4464.53     4987.34    235.95 o 
 -22  14   4     2128.49     2209.60    160.11 o 
 -20  14   4     4505.30     3630.91    193.71 o 
 -18  14   4      470.00      403.72     75.53 o 
 -16  14   4     6864.44     7212.78    260.00 o 
 -14  14   4      548.90      749.80    105.61 o 
 -12  14   4     3595.67     3549.33    199.70 o 
 -10  14   4       19.04      -18.66     60.32 o 
  -8  14   4     7669.77     8363.55    293.30 o 
  -6  14   4      315.55      489.54     84.12 o 
  -4  14   4     4260.62     4342.86    253.65 o 
  -2  14   4      278.31      191.52     73.01 o 
   0  14   4     2110.29     2425.01    189.01 o 
   2  14   4      146.48       63.76     82.96 o 
   4  14   4     1035.63     1166.11    400.45 o 
   6  14   4      284.26      165.16     98.50 o 
   8  14   4     2565.51     2443.61    187.72 o 
  10  14   4     2565.22     2590.47    199.76 o 
  12  14   4     6747.08     7493.02    353.25 o 
  14  14   4      113.94       95.93     77.99 o 
  16  14   4     2954.63     3158.00    233.68 o 
  18  14   4      707.10      581.48    116.12 o 
  20  14   4     1106.13      970.83    200.74 o 
  22  14   4       86.11      372.41     84.88 o 
  24  14   4      695.23      681.30    173.91 o 
  26  14   4      582.22      619.16    106.32 o 
 -27  15   4        3.46      105.21     87.62 o 
 -25  15   4       19.81      -72.43     72.43 o 
 -23  15   4       49.50       73.32     73.65 o 
 -21  15   4        9.13      -23.06     62.94 o 
 -19  15   4      559.10      449.04     99.08 o 
 -17  15   4      146.78       69.79     63.87 o 
 -15  15   4      152.19      342.06     74.27 o 
 -13  15   4      305.58      479.78     93.59 o 
 -11  15   4        8.52      133.69     71.59 o 
  -9  15   4      113.41       66.01     64.31 o 
  -7  15   4       10.18       94.26     77.39 o 
  -5  15   4      208.76      289.07     88.33 o 
  -3  15   4      198.16      428.73    104.73 o 
  -1  15   4      193.66      108.94     77.10 o 
   1  15   4       39.00      122.33    104.34 o 
   3  15   4        0.87     -172.64    172.64 o 
   5  15   4      382.67      471.07    135.28 o 
   7  15   4      337.61      316.80    124.59 o 
   9  15   4      132.40     -110.14    110.14 o 
  11  15   4      787.85      779.90    122.47 o 
  13  15   4      624.98      503.95    153.47 o 
  15  15   4     1527.46     1597.97    224.91 o 
  17  15   4       32.67      139.11    141.30 o 
  19  15   4        7.01       -3.20    122.41 o 
  21  15   4       79.54       47.57     79.54 o 
  23  15   4       73.10      -29.02     86.60 o 
 -26  16   4     1356.78     1034.42    129.25 o 
 -24  16   4      514.94      626.36    102.48 o 
 -22  16   4     1315.25      870.56    113.68 o 
 -20  16   4     3407.81     3609.22    205.28 o 
 -18  16   4      907.49      603.92    123.22 o 
 -16  16   4      966.80     1105.20    113.37 o 
 -14  16   4     1453.98      912.16    107.79 o 
 -12  16   4     6772.19     6860.54    295.61 o 
 -10  16   4      481.41      393.68    105.19 o 
  -8  16   4     3119.61     3738.93    299.43 o 
  -6  16   4      122.97      -49.36     86.01 o 
  -4  16   4     5245.18     5298.34    305.52 o 
  -2  16   4       90.44      -45.53    134.51 o 
   0  16   4     2749.38     3079.55    472.53 o 
   2  16   4     1580.74     1323.39    210.16 o 
   4  16   4     4721.26     5114.77    385.32 o 
   6  16   4       16.13      -69.19    118.83 o 
   8  16   4     4790.88     5583.64    624.70 o 
  10  16   4        3.68     -143.89    143.89 o 
  12  16   4     5770.02     5709.87    504.57 o 
  14  16   4      325.43      373.30    107.15 o 
  16  16   4     2972.27     3097.47    333.35 o 
  18  16   4      226.47       72.97     90.19 o 
  20  16   4     1705.96     1261.76    171.24 o 
 -21  17   4      319.64      488.82    113.97 o 
 -19  17   4      109.71      176.89     72.76 o 
 -17  17   4      338.47      202.21     99.20 o 
 -15  17   4      192.84      126.06     77.99 o 
 -13  17   4     1160.47     1312.59    144.49 o 
 -11  17   4      421.27      370.23    211.44 o 
  -9  17   4        3.97       13.46     84.61 o 
  -7  17   4        1.38       51.42    102.82 o 
  -5  17   4      684.85      804.32    133.70 o 
  -3  17   4      805.06      863.09    269.64 o 
  -1  17   4       63.96      168.16    143.27 o 
   1  17   4      536.90      790.81    186.63 o 
   3  17   4      926.99     1303.39    371.08 o 
   5  17   4     1621.76     1544.29    230.81 o 
   7  17   4       55.80       81.17    109.64 o 
   9  17   4      592.61      687.61    167.15 o 
  11  17   4       37.05      139.68    268.75 o 
  13  17   4      355.56      471.61    165.49 o 
  15  17   4      462.99      311.53    167.30 o 
  17  17   4       36.68      104.38    164.59 o 
 -18  18   4       30.75       46.13     90.68 o 
 -16  18   4     1302.41     1165.42    146.26 o 
 -14  18   4       25.27     -103.01    103.01 o 
 -12  18   4      957.78     1005.26    184.19 o 
 -10  18   4       22.20      138.95     95.08 o 
  -8  18   4     1749.89     1358.32    178.54 o 
  -6  18   4        9.86      -91.42     91.42 o 
  -4  18   4      737.43      836.65    199.34 o 
  -2  18   4      471.47      387.74    157.25 o 
   0  18   4     1935.26     1868.32    298.11 o 
   2  18   4       24.37     -124.76    136.33 o 
   4  18   4     1994.99     2479.34    523.25 o 
   6  18   4      144.36       65.54    135.26 o 
   8  18   4     3303.11     2858.91    317.45 o 
  10  18   4      358.96      339.77    146.84 o 
  12  18   4     1454.83     1428.56    253.46 o 
 -11  19   4       43.88      -29.73    124.79 o 
  -9  19   4     1071.57      732.61    147.30 o 
  -7  19   4      919.38     1169.03    215.94 o 
  -5  19   4       20.93       -7.47    123.16 o 
  -3  19   4      327.17      360.30    163.74 o 
  -1  19   4      716.38     1028.60    258.96 o 
   1  19   4     1502.75     1349.06    226.53 o 
   3  19   4       15.73      -80.39    198.45 o 
   5  19   4      214.00      266.89    136.19 o 
 -43   1   5     5814.70     6227.68    356.74 o 
 -41   1   5     1338.07     1428.58    227.93 o 
 -39   1   5     5980.81     6502.46    294.42 o 
 -37   1   5     3342.16     3241.63    202.68 o 
 -35   1   5     9241.05     9182.50    326.32 o 
 -33   1   5     6093.85     7242.91    280.07 o 
 -31   1   5     7074.37     9024.97    355.28 o 
 -29   1   5     6736.31     5770.81    234.47 o 
 -27   1   5    16453.13    16976.31    324.40 o 
 -25   1   5    18720.89    19135.76    331.06 o 
 -23   1   5     8271.82     8766.07    208.09 o 
 -21   1   5    24520.59    25366.82    310.31 o 
 -19   1   5    11208.86    11930.30    211.71 o 
 -17   1   5    15089.08    15001.47    210.87 o 
 -15   1   5     8999.60    10708.94    233.59 o 
 -13   1   5    35263.42    31118.95    260.23 o 
 -11   1   5       82.89       49.04     18.67 o 
  -9   1   5    35486.36    33454.13    273.45 o 
  -7   1   5      330.94      832.64     44.72 o 
  -5   1   5    10272.04    14898.73    190.24 o 
  -3   1   5       57.48      255.20     30.51 o 
  -1   1   5    29248.98    25762.81    253.72 o 
   1   1   5       21.49       35.00     14.13 o 
   3   1   5    58968.59    53243.43    359.38 o 
   5   1   5      860.72     1803.34     50.84 o 
   7   1   5    34831.70    41595.56    417.06 o 
   9   1   5      410.45       36.09     15.64 o 
  11   1   5    11718.71     9612.19    195.89 o 
  13   1   5     9169.63     9277.02    184.84 o 
  15   1   5    24614.68    26912.87    302.65 o 
  17   1   5     5605.02     5447.70    165.54 o 
  19   1   5    16258.73    16725.48    346.42 o 
  21   1   5     3858.56     4003.64    177.51 o 
  23   1   5    14890.47    16813.43    370.93 o 
  25   1   5     7765.24     6877.25    219.66 o 
  27   1   5     5360.54     4393.21    166.76 o 
  29   1   5     6700.92     7313.22    219.27 o 
  31   1   5     2261.05     2387.61    132.16 o 
  33   1   5     6316.19     6566.23    244.23 o 
  35   1   5      694.86      798.42    107.04 o 
  37   1   5      904.02      874.56    116.91 o 
 -42   2   5      799.47      863.43    146.35 o 
 -40   2   5      585.47      654.14    139.08 o 
 -38   2   5      960.81     1057.59    184.90 o 
 -36   2   5       13.36        4.83    108.95 o 
 -34   2   5     8084.52     8358.06    449.75 o 
 -32   2   5     6600.38     6817.02    254.36 o 
 -30   2   5      525.86      444.08    112.52 o 
 -28   2   5       20.86      -18.56     49.86 o 
 -26   2   5    11291.02    12243.80    349.62 o 
 -24   2   5     2130.60     1692.00    138.11 o 
 -22   2   5     2028.87     2068.22    117.39 o 
 -20   2   5      127.83      161.53     37.78 o 
 -18   2   5     2952.51     1886.02    396.17 o 
 -16   2   5      183.13      283.29     39.99 o 
 -14   2   5     5288.21     5325.93    102.53 o 
 -12   2   5     3268.01     3219.17     88.80 o 
 -10   2   5    15191.65    17559.58    201.38 o 
  -8   2   5     2328.15      936.11     47.23 o 
  -6   2   5     2092.75     1673.76     63.48 o 
  -4   2   5     2125.37     1975.15     54.46 o 
  -2   2   5    11599.83     9339.12    119.16 o 
   0   2   5     8921.75     9611.89    257.86 o 
   2   2   5       11.32      100.90     19.03 o 
   4   2   5       49.83       -3.09     13.19 o 
   6   2   5     8698.00     6952.66    149.53 o 
   8   2   5     6273.26     6136.26    145.19 o 
  10   2   5     4144.47     3850.96    119.67 o 
  12   2   5       81.48       27.59     26.61 o 
  14   2   5     3758.20     3375.66    111.38 o 
  16   2   5    25086.54    27712.87    324.95 o 
  18   2   5       30.31        0.92     37.21 o 
  20   2   5     3050.49     3193.84    136.86 o 
  22   2   5      136.01      201.32     50.29 o 
  24   2   5     6306.53     6707.11    215.22 o 
  26   2   5      817.16      867.26     86.37 o 
  28   2   5      901.28      858.07     80.74 o 
  30   2   5      259.63      394.31     61.55 o 
  32   2   5     1418.32     1124.53    106.62 o 
  34   2   5      185.18      305.86     69.58 o 
  36   2   5        2.93       95.64     68.23 o 
 -43   3   5      504.08      647.62    155.69 o 
 -41   3   5      519.96      165.52    194.65 o 
 -39   3   5     2710.18     2937.10    235.50 o 
 -37   3   5     2874.78     2893.99    304.54 o 
 -35   3   5     2145.30     2375.32    164.25 o 
 -33   3   5      164.96       94.67    114.44 o 
 -31   3   5     4307.10     4278.11    232.95 o 
 -29   3   5      193.53      142.54     61.42 o 
 -27   3   5     3210.92     3792.27    250.76 o 
 -25   3   5     7322.43     6640.25    222.67 o 
 -23   3   5     7531.07     8000.44    236.43 o 
 -21   3   5    15006.32    15959.75    321.89 o 
 -19   3   5     5703.37     6360.38    234.40 o 
 -17   3   5    35137.54    33355.42    719.03 o 
 -15   3   5     5201.09     5375.84    105.81 o 
 -13   3   5    21431.23    20501.01    669.01 o 
 -11   3   5     4538.15     4864.90    157.05 o 
  -9   3   5    86493.51    89527.60    505.04 o 
  -7   3   5      948.61      534.78     39.27 o 
  -5   3   5    43300.90    50500.80    301.41 o 
  -3   3   5      836.35     1926.48     52.97 o 
  -1   3   5     6538.48     5039.16     79.89 o 
   1   3   5        7.10       36.04     16.98 o 
   3   3   5    45438.21    45427.87    379.78 o 
   5   3   5     1939.99     2314.65     89.85 o 
   7   3   5    30588.53    35156.91    408.90 o 
   9   3   5      196.30        1.92     13.99 o 
  11   3   5     9370.25     7948.94    139.26 o 
  13   3   5      213.93       60.90     27.25 o 
  15   3   5     8139.48     7291.38    169.95 o 
  17   3   5     1786.94     2624.60    120.10 o 
  19   3   5     7221.14     9487.28    231.79 o 
  21   3   5     8807.80     7251.73    192.54 o 
  23   3   5     5244.23     4316.12    172.68 o 
  25   3   5     4146.21     4640.21    184.15 o 
  27   3   5     5333.41     6139.38    216.19 o 
  29   3   5     3366.08     2651.85    161.84 o 
  31   3   5      779.44      511.62     76.83 o 
  33   3   5     2126.83     1995.20    174.77 o 
  35   3   5     1788.67     2044.81    147.43 o 
  37   3   5     2309.11     1797.76    143.04 o 
 -42   4   5      297.32      254.01    133.52 o 
 -40   4   5      770.26      894.08    175.62 o 
 -38   4   5     6416.27     5986.89    404.28 o 
 -36   4   5       22.85      123.31     70.24 o 
 -34   4   5     3430.01     3211.64    217.69 o 
 -32   4   5      299.87      140.04     62.07 o 
 -30   4   5     5105.29     5563.45    266.68 o 
 -28   4   5     1281.12     1684.51    145.51 o 
 -26   4   5      241.19      294.13     62.27 o 
 -24   4   5       54.48      -37.29     50.17 o 
 -22   4   5    19183.07    19360.90    368.63 o 
 -20   4   5     4689.07     3996.99    164.22 o 
 -18   4   5    10991.46    10773.97    305.51 o 
 -16   4   5     1424.20     1202.12    282.98 o 
 -14   4   5    15542.24    14243.67    502.95 o 
 -12   4   5    45426.02    50335.49    460.63 o 
 -10   4   5    11812.66    14465.54    348.71 o 
  -8   4   5     2522.62     1128.72     66.82 o 
  -6   4   5    13529.77    11020.84    169.95 o 
  -4   4   5     9686.29     8585.05    129.35 o 
  -2   4   5     3697.04     3326.07     81.73 o 
   0   4   5     1077.02     2161.61     65.14 o 
   2   4   5    12193.08    14599.33    176.14 o 
   4   4   5    28039.04    22253.52    240.36 o 
   6   4   5       11.01       30.77     21.43 o 
   8   4   5    19658.77    21766.47    294.90 o 
  10   4   5     6323.90     5510.72    154.29 o 
  12   4   5    26007.28    26655.58    350.57 o 
  14   4   5       19.57      -24.49     36.36 o 
  16   4   5     3332.48     2822.32    123.16 o 
  18   4   5     2248.51     2131.62    101.21 o 
  20   4   5     1164.49     1288.89     77.76 o 
  22   4   5      207.51      271.28     45.99 o 
  24   4   5     1138.04     1398.86     94.76 o 
  26   4   5      483.12      509.26     71.54 o 
  28   4   5     5652.52     5039.22    183.07 o 
  30   4   5       39.67       39.49     53.01 o 
  32   4   5     1765.65     2012.64    142.10 o 
  34   4   5      284.68      322.57     67.74 o 
  36   4   5     1824.02     1600.03    135.90 o 
 -41   5   5      185.80      235.57    133.12 o 
 -39   5   5     1286.73      975.49    146.58 o 
 -37   5   5     3243.64     3423.92    239.86 o 
 -35   5   5     3394.69     4185.46    256.25 o 
 -33   5   5     2906.44     3210.01    263.28 o 
 -31   5   5     7201.46     7569.95    321.52 o 
 -29   5   5     5240.90     5545.36    223.07 o 
 -27   5   5     9446.03    10252.44    294.08 o 
 -25   5   5     1084.07     1011.45    100.15 o 
 -23   5   5     8823.54     7345.21    236.29 o 
 -21   5   5     5235.46     5930.40    189.94 o 
 -19   5   5      552.88      870.18     76.86 o 
 -17   5   5     8990.52     8760.50    291.47 o 
 -15   5   5     7838.91     8501.76    878.32 o 
 -13   5   5     5092.21     5507.49    148.79 o 
 -11   5   5     3583.60     4502.16    155.79 o 
  -9   5   5    13929.38    14897.80    239.00 o 
  -7   5   5     1955.58     1621.14     60.53 o 
  -5   5   5    33676.93    35710.15    299.12 o 
  -3   5   5     5415.48     5019.28    117.17 o 
  -1   5   5     3855.58     5095.09    596.68 o 
   1   5   5       20.87      140.20     36.35 o 
   3   5   5    38501.19    32850.70   2494.31 o 
   5   5   5     3181.89     3855.67    453.48 o 
   7   5   5     9724.28    12357.11    192.36 o 
   9   5   5      279.30      166.93     34.83 o 
  11   5   5    10075.48     9162.83    207.67 o 
  13   5   5      535.00      471.24     55.06 o 
  15   5   5     2536.92     2738.76    135.22 o 
  17   5   5      137.68       92.47     29.85 o 
  19   5   5     2127.34     2213.02     99.15 o 
  21   5   5     3742.93     4101.06    138.51 o 
  23   5   5     4834.37     5261.89    175.30 o 
  25   5   5     1945.95     1861.45    109.75 o 
  27   5   5      177.31      107.67     63.27 o 
  29   5   5        1.22      -33.75     54.48 o 
  31   5   5     3440.61     3342.72    175.62 o 
  33   5   5      337.77      315.36    103.73 o 
  35   5   5      611.50      410.61     77.52 o 
 -40   6   5      862.67      777.41    121.53 o 
 -38   6   5     6350.26     6194.79    328.40 o 
 -36   6   5      260.76      393.91    117.60 o 
 -34   6   5    14095.68    13825.09    459.31 o 
 -32   6   5      398.29      287.29    104.08 o 
 -30   6   5    13472.87    13843.47    484.49 o 
 -28   6   5      724.76      616.87     91.59 o 
 -26   6   5     6180.46     5755.04    233.40 o 
 -24   6   5     5029.36     6345.76    208.65 o 
 -22   6   5     5306.55     6865.97    212.03 o 
 -20   6   5      571.37       75.76     40.66 o 
 -18   6   5    62854.15    61641.32    803.72 o 
 -16   6   5    19735.66    23312.46    480.46 o 
 -14   6   5    27544.41    31094.54    536.16 o 
 -12   6   5     9908.05     7988.50    190.67 o 
 -10   6   5    11167.43     9657.24    221.63 o 
  -8   6   5     8311.82     7843.57    255.37 o 
  -6   6   5     6256.09     5700.00    120.02 o 
  -4   6   5     9757.63     8621.85    156.40 o 
  -2   6   5    14380.59    12272.63    191.44 o 
   0   6   5    28375.02    32565.87    315.78 o 
   2   6   5    16020.32    19845.25    355.53 o 
   4   6   5    59494.34    60982.27    779.01 o 
   6   6   5     8726.84     7841.65    203.85 o 
   8   6   5    26498.95    26981.28    352.36 o 
  10   6   5     8981.40     9751.05    219.42 o 
  12   6   5    21904.57    22877.06    552.46 o 
  14   6   5       40.13       17.66     29.97 o 
  16   6   5     7092.41     6567.96    164.81 o 
  18   6   5       96.80      144.27     36.10 o 
  20   6   5       16.59      -37.53     37.53 o 
  22   6   5       12.26       20.76     36.74 o 
  24   6   5     3016.04     3231.07    142.25 o 
  26   6   5      215.04       77.22     48.91 o 
  28   6   5     7957.52     7808.19    259.98 o 
  30   6   5       68.62      161.34     52.05 o 
  32   6   5     4792.89     4720.70    242.06 o 
  34   6   5       17.79       61.21     67.68 o 
 -41   7   5      139.39      -83.34    132.39 o 
 -39   7   5      236.32      229.12     84.34 o 
 -37   7   5        0.19      -60.30     77.83 o 
 -35   7   5       21.90       19.25     96.33 o 
 -33   7   5     1007.53      969.10    142.83 o 
 -31   7   5      720.23      567.84     98.15 o 
 -29   7   5       16.71       53.41     80.41 o 
 -27   7   5      785.17     1112.91     96.23 o 
 -25   7   5      740.78      765.66     79.82 o 
 -23   7   5      583.11      300.05     55.07 o 
 -21   7   5     1793.26     1718.96    111.58 o 
 -19   7   5       11.78      103.02     64.59 o 
 -17   7   5    13052.75    14787.34    444.47 o 
 -15   7   5     2265.76     2130.85    153.21 o 
 -13   7   5      951.45      844.27    155.37 o 
 -11   7   5      874.04     1011.03     77.33 o 
  -9   7   5     1953.81     1539.57     96.76 o 
  -7   7   5      440.09      365.55     35.63 o 
  -5   7   5     7460.52     7347.51    127.01 o 
  -3   7   5     6996.22     6541.94    122.20 o 
  -1   7   5      693.98      374.06     33.51 o 
   1   7   5     2269.22     1657.43     65.28 o 
   3   7   5     3297.43     3305.05    111.00 o 
   5   7   5     8328.09     7554.70    210.02 o 
   7   7   5      714.17      549.89     62.10 o 
   9   7   5      656.33     1013.58     86.42 o 
  11   7   5      309.48      221.51     43.23 o 
  13   7   5     5856.89     5294.54    170.58 o 
  15   7   5        8.35      -18.41     40.67 o 
  17   7   5      139.16      107.60     34.51 o 
  19   7   5      147.51       37.88     35.69 o 
  21   7   5        7.38      -38.02     42.19 o 
  23   7   5      602.11      521.31     63.43 o 
  25   7   5      622.88      317.41     72.56 o 
  27   7   5       61.95       25.23     55.70 o 
  29   7   5       17.46       45.33     59.21 o 
  31   7   5      408.83      282.70     79.97 o 
  33   7   5      482.92      329.51     91.12 o 
 -40   8   5        1.45       94.27     77.60 o 
 -38   8   5     9272.97     9822.56    378.48 o 
 -36   8   5      140.56        9.63     72.21 o 
 -34   8   5     8633.45     9040.25    343.77 o 
 -32   8   5        0.50      -65.33     65.33 o 
 -30   8   5     7475.38     7672.86    301.41 o 
 -28   8   5      119.09      -20.07     69.99 o 
 -26   8   5      214.17      203.21     62.15 o 
 -24   8   5      171.07      110.95     49.52 o 
 -22   8   5      729.91      504.01     73.52 o 
 -20   8   5     1866.54     2244.53    149.40 o 
 -18   8   5    16132.43    15131.51    482.04 o 
 -16   8   5     3825.67     3586.27    204.29 o 
 -14   8   5    10525.07    12062.29    358.11 o 
 -12   8   5     2342.29     2498.74    163.60 o 
 -10   8   5    30253.21    30963.96    409.64 o 
  -8   8   5      729.74      308.72     40.50 o 
  -6   8   5     5175.38     4209.90    137.68 o 
  -4   8   5     8042.22     7899.84    152.99 o 
  -2   8   5     8592.28     8193.75    155.80 o 
   0   8   5     6689.69     6736.32    139.64 o 
   2   8   5     6993.97     7312.19    173.79 o 
   4   8   5     7703.69     6676.04    204.05 o 
   6   8   5    16792.04    19192.49    298.97 o 
   8   8   5     8801.12     7777.68    201.30 o 
  10   8   5     4720.30     3560.62    138.59 o 
  12   8   5    17118.38    20342.95    358.62 o 
  14   8   5     3287.66     4135.55    157.45 o 
  16   8   5     7208.52     6429.02    200.00 o 
  18   8   5       18.10       32.15     40.94 o 
  20   8   5     2339.21     2482.58    133.07 o 
  22   8   5      194.46      129.69     42.28 o 
  24   8   5    10155.89    11433.05    280.57 o 
  26   8   5     2146.06     1811.22    131.54 o 
  28   8   5     5889.09     6128.61    240.75 o 
  30   8   5      182.81      220.65     95.31 o 
  32   8   5     6571.24     7133.12    305.29 o 
 -39   9   5      460.08      274.66     93.32 o 
 -37   9   5      116.69      123.46     75.70 o 
 -35   9   5      555.75      508.83     94.12 o 
 -33   9   5     1655.90     1433.15    148.96 o 
 -31   9   5      744.18      420.26     90.61 o 
 -29   9   5       15.41      109.52     63.58 o 
 -27   9   5     2042.95     2131.26    160.82 o 
 -25   9   5     1046.25      875.26    104.60 o 
 -23   9   5       51.83       -0.54     48.62 o 
 -21   9   5      711.47      574.54     87.71 o 
 -19   9   5     2224.10     2253.23    216.05 o 
 -17   9   5     3182.89     2504.28    181.31 o 
 -15   9   5     1043.45      987.88    119.36 o 
 -13   9   5        5.35       14.72     42.87 o 
 -11   9   5      788.73      554.01     75.98 o 
  -9   9   5    25295.04    28377.09    436.75 o 
  -7   9   5      927.94      821.45     77.81 o 
  -5   9   5     1031.36     1327.51     93.59 o 
  -3   9   5       54.53        8.99     29.22 o 
  -1   9   5     4088.15     3953.26    115.68 o 
   1   9   5       12.53       -4.65     23.63 o 
   3   9   5      383.13      173.31     35.89 o 
   5   9   5     1066.55     1149.56     76.85 o 
   7   9   5     7665.14     8023.28    202.46 o 
   9   9   5     2977.84     2946.17    127.94 o 
  11   9   5      422.28      111.88     56.84 o 
  13   9   5       44.71       48.98     51.64 o 
  15   9   5      480.41      333.85     68.62 o 
  17   9   5     4744.76     6322.91    211.91 o 
  19   9   5      592.12     1045.45     90.13 o 
  21   9   5      296.83      318.90     82.98 o 
  23   9   5      259.62      256.63     64.66 o 
  25   9   5     6696.17     6903.11    250.39 o 
  27   9   5       43.90       94.42     69.47 o 
  29   9   5      259.55      343.48    126.90 o 
  31   9   5       15.37       99.42     87.95 o 
 -36  10   5       91.76      128.69     81.82 o 
 -34  10   5     3388.48     3489.03    228.22 o 
 -32  10   5      501.34      619.36    106.68 o 
 -30  10   5     6560.45     7318.71    311.64 o 
 -28  10   5       20.23      -59.77    117.61 o 
 -26  10   5     4479.61     5221.23    251.50 o 
 -24  10   5       77.29       29.98     68.68 o 
 -22  10   5     7206.01     7389.11    347.21 o 
 -20  10   5      193.27      371.97     76.64 o 
 -18  10   5     5872.33     7210.98    312.93 o 
 -16  10   5      238.08      162.75     54.98 o 
 -14  10   5    22605.75    21914.33    428.40 o 
 -12  10   5        2.92       18.90     57.35 o 
 -10  10   5     5869.65     7677.79    242.70 o 
  -8  10   5     1244.22     1085.41    107.71 o 
  -6  10   5    10760.56     9556.19    256.05 o 
  -4  10   5     1745.23     1693.56    110.74 o 
  -2  10   5     2819.57     2963.88    215.33 o 
   0  10   5     3351.95     3446.46    132.01 o 
   2  10   5    10676.04    12090.17    286.43 o 
   4  10   5     6186.38     5885.11    170.89 o 
   6  10   5       51.43      -32.74     50.44 o 
   8  10   5    13292.33    15160.01    474.47 o 
  10  10   5     3432.07     5031.25    173.10 o 
  12  10   5    16639.92    15478.02    308.75 o 
  14  10   5      644.96      703.48     73.77 o 
  16  10   5     5339.09     6056.56    204.84 o 
  18  10   5     1022.31     1049.63     92.01 o 
  20  10   5     3965.10     4298.03    301.33 o 
  22  10   5       32.40       -3.12     66.92 o 
  24  10   5     5471.04     4932.79    240.72 o 
  26  10   5       35.87       90.83     69.84 o 
  28  10   5     4480.15     5035.83    257.93 o 
  30  10   5       37.64      143.08    148.68 o 
 -35  11   5     2330.45     2310.04    195.08 o 
 -33  11   5      551.50      779.86    122.98 o 
 -31  11   5     1512.34     1530.12    153.30 o 
 -29  11   5     2603.36     2464.64    187.04 o 
 -27  11   5     1644.30     1595.13    152.45 o 
 -25  11   5     1648.24     1788.18    175.83 o 
 -23  11   5      170.20      274.68     79.97 o 
 -21  11   5     6584.71     5978.24    289.00 o 
 -19  11   5     5860.48     5190.12    240.42 o 
 -17  11   5     9448.61     9595.50    308.60 o 
 -15  11   5      368.04      250.45     73.73 o 
 -13  11   5    12165.48    12238.48    329.34 o 
 -11  11   5      502.07      381.30     91.97 o 
  -9  11   5     3151.23     3470.03    170.92 o 
  -7  11   5       12.95       29.48     47.58 o 
  -5  11   5     5058.95     5340.52    200.47 o 
  -3  11   5      420.25      355.59     77.82 o 
  -1  11   5     1233.66      839.98    101.04 o 
   1  11   5       29.16      -82.43     87.30 o 
   3  11   5     5657.40     6562.79    300.82 o 
   5  11   5      309.36      261.73     54.47 o 
   7  11   5     5248.20     4888.20    194.44 o 
   9  11   5      704.44      830.65     77.43 o 
  11  11   5     3236.32     3147.17    158.53 o 
  13  11   5     1506.00     2064.57    121.48 o 
  15  11   5      564.87      592.80     73.85 o 
  17  11   5      309.02      433.93     64.61 o 
  19  11   5     1951.08     1823.76    145.91 o 
  21  11   5     2978.11     3173.52    190.84 o 
  23  11   5     2151.45     2354.75    169.18 o 
  25  11   5     3605.06     4022.54    223.71 o 
  27  11   5      985.36     1341.98    144.23 o 
  29  11   5     3275.32     3125.01    209.84 o 
 -34  12   5     1023.89      763.31    164.41 o 
 -32  12   5       34.56      -20.60     78.71 o 
 -30  12   5     1207.46     1003.76    125.29 o 
 -28  12   5        9.20       34.08     67.66 o 
 -26  12   5     2654.96     2602.89    239.93 o 
 -24  12   5      188.17        6.17     73.93 o 
 -22  12   5     3659.55     3283.73    203.17 o 
 -20  12   5      417.78      317.46     69.39 o 
 -18  12   5    10730.86    10013.82    329.64 o 
 -16  12   5      373.02      284.26     81.32 o 
 -14  12   5     8712.25     9013.21    299.61 o 
 -12  12   5      557.50      626.47     88.99 o 
 -10  12   5     6760.76     6445.72    242.86 o 
  -8  12   5      600.14      767.01     86.74 o 
  -6  12   5       40.12        2.22     60.34 o 
  -4  12   5      419.91      409.14    104.82 o 
  -2  12   5     2745.35     2135.11    164.07 o 
   0  12   5      494.84      783.75    149.72 o 
   2  12   5       92.09      133.40     76.49 o 
   4  12   5     6186.00     6478.51    380.65 o 
   6  12   5     2874.35     2858.34    200.38 o 
   8  12   5    10381.12    10344.81    303.23 o 
  10  12   5        3.80       65.18     56.45 o 
  12  12   5    10478.10    10825.69    274.62 o 
  14  12   5      138.45       56.96     56.60 o 
  16  12   5      416.32      407.70     67.39 o 
  18  12   5      494.85      389.44     79.14 o 
  20  12   5      197.77       66.98     66.98 o 
  22  12   5     1315.52     1166.55    124.17 o 
  24  12   5      452.32      658.12    124.48 o 
  26  12   5      501.57      628.60    104.55 o 
  28  12   5      904.85      908.67    138.95 o 
 -31  13   5     2592.01     2546.37    271.53 o 
 -29  13   5     2467.47     2382.69    196.07 o 
 -27  13   5      247.21      150.45     72.39 o 
 -25  13   5     2376.41     2535.61    193.84 o 
 -23  13   5     4387.05     3726.30    229.20 o 
 -21  13   5     7172.23     7469.17    301.26 o 
 -19  13   5      418.02      232.54     89.40 o 
 -17  13   5     5795.31     5165.11    244.91 o 
 -15  13   5      996.60      787.47    157.99 o 
 -13  13   5    13974.23    13601.54    441.99 o 
 -11  13   5     1723.05     1411.21    123.34 o 
  -9  13   5     4341.68     4363.26    253.69 o 
  -7  13   5     2197.62     1521.78    230.71 o 
  -5  13   5     4608.61     5389.75    289.17 o 
  -3  13   5      869.60      572.74    102.63 o 
  -1  13   5     1881.67     1723.88    204.27 o 
   1  13   5       62.48       -0.91     84.11 o 
   3  13   5     7534.00     8190.51    440.18 o 
   5  13   5     5360.45     5592.75    399.56 o 
   7  13   5     6177.78     7501.06    313.98 o 
   9  13   5      322.59      453.07    109.67 o 
  11  13   5    13905.07    15490.21    566.98 o 
  13  13   5     1556.96     1486.32    129.07 o 
  15  13   5     1354.05     1442.99    157.64 o 
  17  13   5      372.26      562.69    168.99 o 
  19  13   5     6189.29     6547.49    277.03 o 
  21  13   5      311.66      409.40    115.86 o 
  23  13   5      759.15      934.85    222.47 o 
  25  13   5      382.85      186.72     91.41 o 
 -30  14   5       21.87       11.46     89.28 o 
 -28  14   5        1.16      189.16    106.98 o 
 -26  14   5        1.09        8.88     81.83 o 
 -24  14   5       94.68      -34.84     90.42 o 
 -22  14   5        2.66      -69.61     69.61 o 
 -20  14   5      145.60      105.26     67.82 o 
 -18  14   5       47.72       -3.35     57.29 o 
 -16  14   5      355.54      352.17     87.39 o 
 -14  14   5     3769.24     3031.94    189.27 o 
 -12  14   5        0.89      -36.94     77.46 o 
 -10  14   5      195.00      194.46     79.15 o 
  -8  14   5      610.45      659.62    120.19 o 
  -6  14   5      810.90      562.32    110.80 o 
  -4  14   5      226.03      232.94     76.30 o 
  -2  14   5       20.37       45.16    124.58 o 
   0  14   5      788.98      236.92    205.56 o 
   2  14   5      341.99      187.47    103.68 o 
   4  14   5       54.95      -16.86    107.15 o 
   6  14   5      269.44     -122.66    122.66 o 
   8  14   5        2.51     -131.88    131.88 o 
  10  14   5     2353.34     2724.89    204.87 o 
  12  14   5      161.10       94.56    126.22 o 
  14  14   5     3502.71     3324.86    240.14 o 
  16  14   5      161.28      -35.79     76.26 o 
  18  14   5      349.83      290.44    101.44 o 
  20  14   5       25.81      -26.57     82.47 o 
  22  14   5      237.55      229.94     91.28 o 
  24  14   5      659.64      396.66    156.11 o 
 -27  15   5     2600.86     2639.67    213.41 o 
 -25  15   5     2499.54     2404.17    201.09 o 
 -23  15   5       59.55       46.14    119.08 o 
 -21  15   5     2164.88     2079.67    158.30 o 
 -19  15   5     1701.67     1669.83    141.46 o 
 -17  15   5     4685.17     5314.17    236.57 o 
 -15  15   5      437.51      348.86    102.58 o 
 -13  15   5     2885.23     3355.09    386.73 o 
 -11  15   5     2706.77     2486.25    344.01 o 
  -9  15   5     9476.64     9608.35    397.29 o 
  -7  15   5     1415.47     1157.84    152.63 o 
  -5  15   5     2940.26     2885.16    402.23 o 
  -3  15   5     1027.03      880.54    166.47 o 
  -1  15   5    10336.20    11239.90    544.76 o 
   1  15   5      520.01      256.41    127.51 o 
   3  15   5     1994.78     2021.83    290.99 o 
   5  15   5      187.88       26.48    102.62 o 
   7  15   5     4256.47     4043.36    345.07 o 
   9  15   5       56.41       71.17    100.67 o 
  11  15   5       84.01      168.21    166.41 o 
  13  15   5      621.22      535.67    132.13 o 
  15  15   5     5246.83     5633.53    316.40 o 
  17  15   5      965.97     1134.46    219.64 o 
  19  15   5     1062.01     1384.27    172.05 o 
  21  15   5      801.91      696.79    140.26 o 
 -24  16   5        4.26       70.23     88.02 o 
 -22  16   5      146.90       27.91     81.95 o 
 -20  16   5       31.48       46.48     72.98 o 
 -18  16   5        5.10      117.66     87.29 o 
 -16  16   5      146.91      239.52     92.21 o 
 -14  16   5       79.70       51.00     81.64 o 
 -12  16   5        9.74      -93.74     93.74 o 
 -10  16   5        4.30       12.86    102.87 o 
  -8  16   5      360.96      567.13    115.02 o 
  -6  16   5       42.90      347.59    272.31 o 
  -4  16   5      981.34      968.46    192.11 o 
  -2  16   5        8.53     -136.15    136.15 o 
   0  16   5     1108.86      886.12    195.55 o 
   2  16   5      205.70      320.36    122.31 o 
   4  16   5      105.80      100.45    325.70 o 
   6  16   5       58.25      102.48    121.91 o 
   8  16   5      274.91      342.01    313.24 o 
  10  16   5      447.55      151.65    394.22 o 
  12  16   5       59.10      100.34    215.35 o 
  14  16   5      975.58      970.88    197.55 o 
  16  16   5      314.00      366.97    125.10 o 
  18  16   5        1.08      180.47    150.85 o 
 -21  17   5     1104.33     1318.78    157.38 o 
 -19  17   5       56.82        5.62     77.44 o 
 -17  17   5      700.63      675.36    121.97 o 
 -15  17   5      508.71      351.04     96.94 o 
 -13  17   5     2952.89     2677.07    234.53 o 
 -11  17   5       94.56      286.48    108.14 o 
  -9  17   5     1782.04     2049.06    203.48 o 
  -7  17   5      226.81      -28.53    123.02 o 
  -5  17   5     2459.10     1986.39    486.77 o 
  -3  17   5      264.23      269.86    118.36 o 
  -1  17   5      423.45      660.61    194.89 o 
   1  17   5     1043.45      524.92    332.82 o 
   3  17   5     3808.69     3556.66    342.30 o 
   5  17   5      354.00      194.54    174.42 o 
   7  17   5     1393.60     1208.18    380.87 o 
   9  17   5      108.09       35.25    109.97 o 
  11  17   5     1996.02     2345.87    292.58 o 
  13  17   5      125.78      126.46    106.20 o 
  15  17   5      181.80      148.08    167.30 o 
 -16  18   5        0.82       23.69     80.75 o 
 -14  18   5      132.44      273.47    107.46 o 
 -12  18   5       91.37      128.69    100.08 o 
 -10  18   5     1799.64     2063.46    555.29 o 
  -8  18   5      970.92     1189.57    211.15 o 
  -6  18   5       17.73      132.78    124.42 o 
  -4  18   5      395.15      517.97    174.42 o 
  -2  18   5     1368.81     2119.01    275.47 o 
   0  18   5      716.08     1027.78    216.07 o 
   2  18   5       31.67      100.42    137.04 o 
   4  18   5      157.69        0.97    115.02 o 
   6  18   5      247.44      132.08    387.10 o 
   8  18   5      934.51      997.50    576.65 o 
 -42   0   6      772.50      990.08    183.16 o 
 -40   0   6     9557.72    10507.99    902.35 o 
 -38   0   6     6225.32     5666.01    390.13 o 
 -36   0   6     3358.02     3445.13    294.48 o 
 -34   0   6      993.63     1072.25    162.97 o 
 -32   0   6    12920.95    14020.41    546.03 o 
 -30   0   6    12602.13    11907.77    798.23 o 
 -28   0   6     3549.62     3413.60    259.02 o 
 -26   0   6    13029.32    15274.41    512.13 o 
 -24   0   6    19120.76    21976.21    591.23 o 
 -22   0   6    33649.71    30694.70   1046.12 o 
 -20   0   6      100.49      211.75     43.48 o 
 -18   0   6    10949.52     8367.99    265.94 o 
 -16   0   6    42671.10    38406.70    429.34 o 
 -14   0   6    33094.99    42866.71    497.59 o 
 -12   0   6    13703.56    24004.31    367.13 o 
 -10   0   6    57036.48    49619.70    517.02 o 
  -8   0   6    54997.88    60680.70   1039.39 o 
  -6   0   6    23249.64    22186.81    391.29 o 
  -4   0   6      437.36      277.57     52.46 o 
  -2   0   6     5871.60     6109.23    233.42 o 
   0   0   6      685.08      588.79     46.33 o 
   2   0   6    32470.90    36712.26    343.65 o 
   4   0   6    16367.09    14839.81    218.94 o 
   6   0   6      129.89      537.77     59.86 o 
   8   0   6      819.52      665.07     49.85 o 
  10   0   6    12589.09    15302.05    296.81 o 
  12   0   6     6849.04     6632.79    205.37 o 
  14   0   6     9131.01     9984.82    368.07 o 
  16   0   6     3314.11     3661.08    268.75 o 
  18   0   6    57286.38    69247.84   1066.98 o 
  20   0   6     1413.26     1294.43    156.22 o 
  22   0   6    16635.29    15521.04    518.87 o 
  24   0   6     1174.86     1565.25    179.17 o 
  26   0   6    26965.34    28426.84    749.68 o 
  28   0   6     6950.57     6151.39    292.37 o 
  30   0   6     1117.45      976.71    128.66 o 
  32   0   6     2483.26     2615.41    212.05 o 
  34   0   6     1151.85     1555.88    197.50 o 
 -43   1   6      134.90       -0.06     89.57 o 
 -41   1   6        0.01      140.73     79.94 o 
 -39   1   6     1556.21     1461.14    175.73 o 
 -37   1   6       70.80      -86.75     86.75 o 
 -35   1   6        6.27       34.13    117.12 o 
 -33   1   6      824.03      758.73    152.34 o 
 -31   1   6      514.64      296.61     74.50 o 
 -29   1   6       34.64      152.94     65.07 o 
 -27   1   6       70.83       38.36     39.11 o 
 -25   1   6     2040.62     1687.42    103.99 o 
 -23   1   6     1150.62      852.24     75.57 o 
 -21   1   6      899.29      504.12     54.50 o 
 -19   1   6       36.98       52.43     22.89 o 
 -17   1   6    11251.13    10997.86    231.03 o 
 -15   1   6     1878.12     2597.18     83.48 o 
 -13   1   6     1087.05      537.38     39.37 o 
 -11   1   6     4236.59     3430.94     98.18 o 
  -9   1   6     3188.25     3208.67     93.10 o 
  -7   1   6       27.77       25.96     22.13 o 
  -5   1   6      427.12      596.20     43.90 o 
  -3   1   6     9182.17    11208.45    184.33 o 
  -1   1   6      986.36     1646.99     56.35 o 
   1   1   6     5196.52     4905.47     88.62 o 
   3   1   6    27293.13    27019.71    230.99 o 
   5   1   6    10406.79    11233.38    130.80 o 
   7   1   6      254.20      123.34     18.67 o 
   9   1   6     2634.13     2192.55     70.72 o 
  11   1   6     2477.57     2145.39     84.30 o 
  13   1   6     4381.03     4689.85    148.15 o 
  15   1   6      585.46      660.54     61.77 o 
  17   1   6     1208.59     1287.76    103.06 o 
  19   1   6     6064.07     7246.69    242.21 o 
  21   1   6     6547.58     6587.48    238.45 o 
  23   1   6     4813.78     4887.88    213.45 o 
  25   1   6     5335.97     4830.27    195.80 o 
  27   1   6     1566.02     1901.80    129.79 o 
  29   1   6      327.24      234.05     62.98 o 
  31   1   6      153.29       83.72     49.35 o 
  33   1   6       52.31        4.65     53.98 o 
  35   1   6      138.65      169.59     69.44 o 
 -42   2   6     2155.08     2009.20    368.70 o 
 -40   2   6     5367.40     6002.09    340.44 o 
 -38   2   6      956.64      909.97    139.95 o 
 -36   2   6     7225.63     8908.59    385.34 o 
 -34   2   6      775.48      253.04     79.57 o 
 -32   2   6     5543.50     4606.63    265.57 o 
 -30   2   6      514.33      960.02     98.17 o 
 -28   2   6    12643.89    16416.67    369.44 o 
 -26   2   6     8556.34     6785.79    230.61 o 
 -24   2   6      511.31      391.14     55.60 o 
 -22   2   6    18312.39    19552.95    325.28 o 
 -20   2   6    19901.17    19476.14    362.67 o 
 -18   2   6    24405.15    25251.80    313.54 o 
 -16   2   6      846.84     1889.91     97.14 o 
 -14   2   6    53437.13    51312.57    362.21 o 
 -12   2   6    13370.24    13166.66    191.78 o 
 -10   2   6    41411.51    46161.22    351.19 o 
  -8   2   6     3402.87     2188.73     76.70 o 
  -6   2   6    15157.52    10416.81    150.97 o 
  -4   2   6     1724.00     3035.04     78.98 o 
  -2   2   6    35187.34    45719.08    313.83 o 
   0   2   6      639.80      109.14     18.19 o 
   2   2   6    29177.59    24032.45    701.03 o 
   4   2   6      287.46      186.24     26.54 o 
   6   2   6    12782.19    10574.40    206.74 o 
   8   2   6      591.11      969.24     63.60 o 
  10   2   6    11527.42    12402.46    206.39 o 
  12   2   6     2309.50     1514.50     83.31 o 
  14   2   6    17724.73    19781.60    314.83 o 
  16   2   6     2616.63     2018.14    112.82 o 
  18   2   6      413.75      785.48     73.54 o 
  20   2   6     4955.39     5418.85    214.99 o 
  22   2   6     2360.83     3066.91    168.40 o 
  24   2   6     3480.03     2961.78    152.33 o 
  26   2   6      404.45      301.85     92.30 o 
  28   2   6     5032.25     4993.17    187.75 o 
  30   2   6     4015.07     4071.49    175.16 o 
  32   2   6     1016.63      881.68     89.98 o 
  34   2   6       68.15       -8.18     58.11 o 
 -41   3   6      773.92      720.90    136.23 o 
 -39   3   6     2067.66     1754.39    184.88 o 
 -37   3   6       48.22       54.68     83.54 o 
 -35   3   6     4463.91     4952.90    287.04 o 
 -33   3   6       21.36      -97.89     97.89 o 
 -31   3   6      495.25      608.68     83.76 o 
 -29   3   6     8161.87     7494.97    259.89 o 
 -27   3   6     1033.67      818.36    127.29 o 
 -25   3   6     2718.05     3444.86    166.22 o 
 -23   3   6     4373.35     5873.80    225.29 o 
 -21   3   6    11047.71     9910.39    317.51 o 
 -19   3   6    18054.47    16658.28    390.34 o 
 -17   3   6       32.00      100.58     53.17 o 
 -15   3   6     4026.09     3423.88    118.85 o 
 -13   3   6    13410.20    15133.74    198.38 o 
 -11   3   6     1454.89     2028.70     72.82 o 
  -9   3   6     4028.46     4904.18    115.13 o 
  -7   3   6     2079.24     2633.94     82.83 o 
  -5   3   6     2870.83     1533.93     61.89 o 
  -3   3   6      421.04      420.69     33.89 o 
  -1   3   6     6331.92     6061.37    102.90 o 
   1   3   6    30795.63    31846.72    300.00 o 
   3   3   6    14919.60    18035.17    453.45 o 
   5   3   6     1962.56     4027.36    126.68 o 
   7   3   6    19595.66    17192.27    264.09 o 
   9   3   6     7986.53     7565.04    166.70 o 
  11   3   6     1961.09     2611.90    100.94 o 
  13   3   6       68.21       68.40     31.98 o 
  15   3   6    11931.64    10705.11    311.79 o 
  17   3   6      595.82      293.35     51.89 o 
  19   3   6     3384.88     3976.20    166.78 o 
  21   3   6      106.81      152.89     53.38 o 
  23   3   6     5336.92     4963.09    192.64 o 
  25   3   6       66.97       61.57     49.33 o 
  27   3   6     2777.09     3018.30    162.82 o 
  29   3   6      171.48       49.78     48.25 o 
  31   3   6      432.08      683.29     93.28 o 
  33   3   6      238.88      142.37     67.99 o 
  35   3   6      822.57      575.60     88.79 o 
 -42   4   6      455.80      547.10    133.40 o 
 -40   4   6      285.30      477.60    128.93 o 
 -38   4   6     2528.74     2044.39    199.41 o 
 -36   4   6     1710.47     1549.43    168.53 o 
 -34   4   6     3255.09     3924.40    242.48 o 
 -32   4   6     5948.73     8101.18    333.82 o 
 -30   4   6      467.80      -71.65     71.65 o 
 -28   4   6    10929.42     8664.36    277.20 o 
 -26   4   6       19.95      306.29     61.70 o 
 -24   4   6    17064.74    21147.06    538.44 o 
 -22   4   6       17.54      150.15     62.94 o 
 -20   4   6     2574.09     2394.93    156.46 o 
 -18   4   6    17991.67    18716.44    416.11 o 
 -16   4   6     3812.22     3697.77    188.10 o 
 -14   4   6     6984.64     8005.07    262.80 o 
 -12   4   6      817.61      613.54     50.51 o 
 -10   4   6    31699.96    31484.13    338.77 o 
  -8   4   6       53.43        7.12     18.22 o 
  -6   4   6      884.16     1013.12     45.70 o 
  -4   4   6     4915.98     4540.84     92.87 o 
  -2   4   6    43405.05    41685.74    474.79 o 
   0   4   6     1471.26     1158.05     69.54 o 
   2   4   6    16378.24    20747.75    248.84 o 
   4   4   6     7903.29    10308.31    177.57 o 
   6   4   6    31166.42    28402.15    359.03 o 
   8   4   6     4666.98     5531.68    158.72 o 
  10   4   6     3431.10     4521.79    148.55 o 
  12   4   6      290.07      146.00     41.11 o 
  14   4   6     2727.69     2172.76    120.70 o 
  16   4   6     1541.97     1116.87     76.41 o 
  18   4   6     9311.03     8747.13    233.14 o 
  20   4   6       82.73      133.75     47.42 o 
  22   4   6     3475.80     3701.03    149.81 o 
  24   4   6     2224.61     1723.21    118.81 o 
  26   4   6     1190.51     1068.49    100.04 o 
  28   4   6      270.09      366.54     68.93 o 
  30   4   6     1524.57     1464.26    123.90 o 
  32   4   6     2227.81     1787.08    137.38 o 
  34   4   6      291.50      209.83     62.85 o 
 -41   5   6        0.61      -94.88     94.88 o 
 -39   5   6     6440.47     6404.32    366.90 o 
 -37   5   6       42.49      136.86     84.28 o 
 -35   5   6     6479.51     6635.78    324.49 o 
 -33   5   6      844.53      975.52    201.41 o 
 -31   5   6     8655.52     8559.22    396.12 o 
 -29   5   6     1241.98     1151.05    112.65 o 
 -27   5   6     3005.98     3213.77    173.40 o 
 -25   5   6     4343.03     4092.38    188.43 o 
 -23   5   6     8929.13     9563.01    256.08 o 
 -21   5   6       71.59       21.54     41.26 o 
 -19   5   6    13660.98    15654.42    351.43 o 
 -17   5   6    11951.80    10871.58    334.85 o 
 -15   5   6     8260.95     7379.05    265.29 o 
 -13   5   6     3288.88     2793.11    114.86 o 
 -11   5   6    15078.43    14161.24    233.02 o 
  -9   5   6     4644.79     4976.55    154.34 o 
  -7   5   6      499.35      396.47     39.60 o 
  -5   5   6     4591.61     4337.49    109.08 o 
  -3   5   6    43403.44    47079.59    323.07 o 
  -1   5   6    16838.28    13908.80    190.72 o 
   1   5   6     5699.75     5605.98    118.99 o 
   3   5   6    30113.45    35041.46    354.09 o 
   5   5   6    29044.83    31070.16    362.66 o 
   7   5   6     9208.97     9362.09    194.22 o 
   9   5   6       54.82       13.74     45.47 o 
  11   5   6    16105.98    15031.20    312.54 o 
  13   5   6     2812.56     2181.48    102.86 o 
  15   5   6     8637.80    11030.29    232.03 o 
  17   5   6      345.64       75.69     45.77 o 
  19   5   6     4651.87     4892.05    165.93 o 
  21   5   6      133.61      275.67     84.10 o 
  23   5   6     9480.46     9904.85    248.40 o 
  25   5   6      365.06      290.44     53.50 o 
  27   5   6     2295.38     2120.47    138.64 o 
  29   5   6       87.89      140.78     65.40 o 
  31   5   6     4161.35     4063.65    200.16 o 
  33   5   6      306.15      262.27     65.77 o 
 -40   6   6      886.62      889.53    150.19 o 
 -38   6   6      189.86      254.56     87.34 o 
 -36   6   6      256.40      298.86     77.46 o 
 -34   6   6      199.99      130.11    118.68 o 
 -32   6   6      363.14      308.73     76.85 o 
 -30   6   6     9030.24    10152.35    296.74 o 
 -28   6   6     1127.50      961.83     97.05 o 
 -26   6   6      180.18       38.14     45.87 o 
 -24   6   6     1156.96      849.30     85.28 o 
 -22   6   6     3539.00     4766.65    183.97 o 
 -20   6   6      329.09      388.89     84.24 o 
 -18   6   6     3885.88     5677.07    258.00 o 
 -16   6   6        0.86      -31.95     53.29 o 
 -14   6   6     4930.92     4896.55    237.35 o 
 -12   6   6     1353.31     1373.94    116.30 o 
 -10   6   6      168.40       37.24     29.40 o 
  -8   6   6       52.13       28.40     27.10 o 
  -6   6   6     3828.29     3074.35     93.58 o 
  -4   6   6      349.83      391.25     39.14 o 
  -2   6   6      288.94      246.94     31.71 o 
   0   6   6      130.52       53.80     23.75 o 
   2   6   6     6031.18     6102.85    164.26 o 
   4   6   6     3329.39     2342.07    105.81 o 
   6   6   6      414.98      701.30     65.44 o 
   8   6   6     5166.35     4335.96    151.45 o 
  10   6   6    10105.93     9572.34    270.95 o 
  12   6   6      114.06       58.75     40.66 o 
  14   6   6      997.25     1579.96     93.19 o 
  16   6   6     3668.11     3441.54    137.19 o 
  18   6   6     9433.94     9253.12    209.07 o 
  20   6   6     3470.94     3598.97    146.99 o 
  22   6   6     1423.81     1339.20     95.99 o 
  24   6   6      645.17      636.29     71.38 o 
  26   6   6      911.21      897.56     97.05 o 
  28   6   6      971.12      871.51    113.02 o 
  30   6   6     1323.57     1373.46    138.80 o 
  32   6   6       25.68       26.13     62.41 o 
 -39   7   6     8788.69     9480.43    407.43 o 
 -37   7   6       29.85       42.06    126.65 o 
 -35   7   6    10712.13    11019.28    417.96 o 
 -33   7   6      777.48      684.67    107.80 o 
 -31   7   6     4982.27     5145.28    251.58 o 
 -29   7   6     2424.96     2111.88    136.13 o 
 -27   7   6     5154.14     5386.49    211.49 o 
 -25   7   6        0.45      -23.85     49.96 o 
 -23   7   6    12898.81    12094.49    300.13 o 
 -21   7   6     3996.57     4591.07    246.40 o 
 -19   7   6    22555.98    28283.38    584.46 o 
 -17   7   6     1773.16      700.06    100.33 o 
 -15   7   6    13903.49    10838.89    343.42 o 
 -13   7   6     3324.10     5092.50    231.92 o 
 -11   7   6    13491.84    15471.17    385.95 o 
  -9   7   6     6025.37     5572.92    157.47 o 
  -7   7   6    21314.54    22571.57    316.25 o 
  -5   7   6     1765.30     1562.99     70.50 o 
  -3   7   6     2282.38     1859.18     78.51 o 
  -1   7   6    28134.04    29075.95    307.18 o 
   1   7   6     4679.61     3950.36    179.09 o 
   3   7   6    14615.25    15959.73    299.14 o 
   5   7   6     1860.67     2162.58    107.83 o 
   7   7   6    39636.86    40744.95    462.64 o 
   9   7   6    14147.95    15838.56    298.32 o 
  11   7   6    18758.67    17821.89    321.68 o 
  13   7   6      239.94      152.91     44.72 o 
  15   7   6     1615.82     1656.97     95.25 o 
  17   7   6     2892.93     3173.23    135.58 o 
  19   7   6     5719.71     7642.12    196.80 o 
  21   7   6     2142.20     1853.74    111.04 o 
  23   7   6     5392.43     5635.70    194.72 o 
  25   7   6        0.21      -64.19     64.19 o 
  27   7   6    10798.77    11239.64    320.63 o 
  29   7   6      321.08      290.24     63.56 o 
  31   7   6     2427.35     3128.26    247.64 o 
  33   7   6       53.78       64.21    113.51 o 
 -38   8   6       34.77       18.58    115.34 o 
 -36   8   6        3.67      116.03     82.07 o 
 -34   8   6      191.98      234.96     96.32 o 
 -32   8   6       77.64       41.01     76.03 o 
 -30   8   6      111.37       11.00     65.16 o 
 -28   8   6      583.62      310.39     69.57 o 
 -26   8   6      748.42      724.93     82.88 o 
 -24   8   6     2990.41     2859.24    155.58 o 
 -22   8   6      364.88      285.44     70.45 o 
 -20   8   6    10820.26    10300.25    371.13 o 
 -18   8   6     6430.56     7168.70    300.15 o 
 -16   8   6      413.71      301.20     69.49 o 
 -14   8   6     1881.31     2658.48    177.51 o 
 -12   8   6      428.91      979.72    106.96 o 
 -10   8   6     1749.90     2778.40    189.99 o 
  -8   8   6        0.10       64.10     29.50 o 
  -6   8   6     6809.99     7269.68    187.09 o 
  -4   8   6     1325.93     1043.84     75.20 o 
  -2   8   6     1267.93     1275.07     69.93 o 
   0   8   6       47.35      -12.72     32.92 o 
   2   8   6      201.57      146.85     43.16 o 
   4   8   6     1998.72     1755.13     99.58 o 
   6   8   6        7.02       59.05     53.25 o 
   8   8   6       73.72       41.47     54.87 o 
  10   8   6        0.42      -39.34     39.34 o 
  12   8   6     3454.39     4207.25    147.41 o 
  14   8   6      144.16      -32.69     39.78 o 
  16   8   6     2232.75     2565.42    123.55 o 
  18   8   6        5.34      100.67     44.35 o 
  20   8   6       99.63      301.31     54.79 o 
  22   8   6       17.85      -14.35     48.78 o 
  24   8   6       91.96       44.50     55.14 o 
  26   8   6       94.36       59.49     57.93 o 
  28   8   6      265.22      508.89     85.20 o 
  30   8   6        0.01      -48.58     63.67 o 
  32   8   6        1.33      -38.52     82.12 o 
 -37   9   6      183.16      151.67    112.63 o 
 -35   9   6     3600.85     4502.09    260.51 o 
 -33   9   6      203.40       39.58     99.02 o 
 -31   9   6     9528.02    10107.48    365.45 o 
 -29   9   6       55.96       38.40     68.03 o 
 -27   9   6     1499.68     1498.14    143.21 o 
 -25   9   6     1256.13     1060.53    100.28 o 
 -23   9   6    32055.00    33513.88    598.55 o 
 -21   9   6     1623.85     1313.77    149.44 o 
 -19   9   6     9152.69     7727.04    325.77 o 
 -17   9   6     8899.47    10517.54    368.25 o 
 -15   9   6     6390.41     8309.64    320.53 o 
 -13   9   6     6324.95     5474.08    255.09 o 
 -11   9   6     4253.11     3043.40    187.69 o 
  -9   9   6      419.55     1028.43    120.75 o 
  -7   9   6     9746.14    10948.88    264.17 o 
  -5   9   6    12287.85    10947.46    238.24 o 
  -3   9   6     6028.01     5816.00    177.59 o 
  -1   9   6       21.64        4.97     43.85 o 
   1   9   6     5540.49     5446.44    168.31 o 
   3   9   6    23167.55    24726.71    435.26 o 
   5   9   6     9632.37    11146.78    253.03 o 
   7   9   6    12794.80    12942.19    245.67 o 
   9   9   6      500.58      200.48     44.57 o 
  11   9   6    24129.56    23639.64    348.41 o 
  13   9   6     1003.61     1153.67     92.33 o 
  15   9   6       82.08      130.32     63.01 o 
  17   9   6      127.05      183.64     48.97 o 
  19   9   6     5254.33     5089.82    182.56 o 
  21   9   6       77.57        9.33     45.90 o 
  23   9   6     7303.67     7340.36    286.10 o 
  25   9   6        0.29       79.69     63.32 o 
  27   9   6     3709.54     3710.17    218.73 o 
  29   9   6      409.30      428.78    146.21 o 
 -36  10   6      617.24      354.58    128.70 o 
 -34  10   6      219.76      301.39     87.96 o 
 -32  10   6     1505.86     1418.37    162.61 o 
 -30  10   6     1120.00     1283.04    142.97 o 
 -28  10   6        0.86      -70.31     70.31 o 
 -26  10   6     1484.34     1625.02    150.66 o 
 -24  10   6        2.52      -77.41     77.41 o 
 -22  10   6      102.83       10.22    103.01 o 
 -20  10   6      622.78      490.51     99.73 o 
 -18  10   6     2803.63     3167.32    218.40 o 
 -16  10   6      833.52      843.47    121.19 o 
 -14  10   6     1733.23     1358.30    150.68 o 
 -12  10   6       13.58       23.64     59.78 o 
 -10  10   6     7671.34     7883.22    246.25 o 
  -8  10   6        9.15      -32.71     59.38 o 
  -6  10   6       85.91      -16.83     41.60 o 
  -4  10   6      409.31      266.33     59.01 o 
  -2  10   6     6699.55     6721.99    225.87 o 
   0  10   6     1234.49      897.35    113.60 o 
   2  10   6     1806.27     2024.77    127.42 o 
   4  10   6       59.88       12.00     32.93 o 
   6  10   6     3475.73     3402.51    142.87 o 
   8  10   6       66.48       51.23     41.83 o 
  10  10   6       76.78      151.96     57.42 o 
  12  10   6      135.17       19.68     43.95 o 
  14  10   6      594.17      406.46     60.87 o 
  16  10   6      453.14      289.76     54.40 o 
  18  10   6     4382.52     4649.60    176.77 o 
  20  10   6      202.17      350.73     76.92 o 
  22  10   6       52.60       61.07     52.11 o 
  24  10   6      879.45      992.52    121.89 o 
  26  10   6      741.35      635.69    104.01 o 
  28  10   6      742.86     1076.63    131.16 o 
 -35  11   6     3672.91     3486.86    237.77 o 
 -33  11   6        8.90      -26.39     90.68 o 
 -31  11   6       69.18      144.07     75.67 o 
 -29  11   6        4.55      -95.49     95.49 o 
 -27  11   6     3188.83     2698.87    207.82 o 
 -25  11   6       36.93      -73.50     73.50 o 
 -23  11   6     1517.86     1212.36    131.80 o 
 -21  11   6      287.58       41.40     89.91 o 
 -19  11   6    18556.97    19008.08    534.44 o 
 -17  11   6      457.37      474.02     96.45 o 
 -15  11   6     1521.36     1391.82    150.18 o 
 -13  11   6     4513.96     4183.94    195.94 o 
 -11  11   6    12089.06    11997.60    415.33 o 
  -9  11   6     4753.37     5161.28    289.47 o 
  -7  11   6      192.30      128.23     66.27 o 
  -5  11   6      351.65      402.86     80.01 o 
  -3  11   6     7365.42     8287.98    415.52 o 
  -1  11   6    10102.13    10503.29    469.09 o 
   1  11   6     1064.01      759.06    109.23 o 
   3  11   6      357.18      149.94    122.39 o 
   5  11   6     9116.70     9658.92    283.92 o 
   7  11   6    15439.05    15850.74    369.14 o 
   9  11   6     2384.10     2199.05    123.74 o 
  11  11   6      130.04      145.82     48.07 o 
  13  11   6     2668.97     2508.83    137.51 o 
  15  11   6     1562.78     1132.18    103.07 o 
  17  11   6       24.16      221.38     80.55 o 
  19  11   6      369.00      557.47     84.80 o 
  21  11   6      704.72      767.21     93.98 o 
  23  11   6     5518.08     5139.53    227.46 o 
  25  11   6       27.60       46.30     68.33 o 
  27  11   6     2650.36     2650.78    195.66 o 
 -32  12   6     1943.38     1341.14    151.31 o 
 -30  12   6     1676.79     2013.30    183.53 o 
 -28  12   6      295.11      320.67     79.84 o 
 -26  12   6     1155.99     1408.51    148.27 o 
 -24  12   6      588.54      323.20    157.73 o 
 -22  12   6     2819.30     3513.71    213.51 o 
 -20  12   6     3824.95     3628.94    257.57 o 
 -18  12   6     4818.71     4525.34    269.39 o 
 -16  12   6      816.71      784.82    126.04 o 
 -14  12   6     9084.26    10101.57    361.06 o 
 -12  12   6     2719.60     2756.44    202.18 o 
 -10  12   6     3302.79     3444.27    219.78 o 
  -8  12   6      170.24       96.49     78.26 o 
  -6  12   6     2182.80     2637.40    188.27 o 
  -4  12   6      283.94      300.11    111.44 o 
  -2  12   6     2334.11     2685.01    251.61 o 
   0  12   6       26.75       78.96     85.65 o 
   2  12   6     6078.36     6332.39    471.64 o 
   4  12   6      390.60      403.50    200.22 o 
   6  12   6     4566.24     4791.63    271.10 o 
   8  12   6       75.64      -30.43     57.48 o 
  10  12   6     2507.68     2612.37    163.40 o 
  12  12   6      130.41       88.81     64.44 o 
  14  12   6     9318.15     9804.77    282.28 o 
  16  12   6        1.50       55.81     50.14 o 
  18  12   6     3188.86     3515.87    201.80 o 
  20  12   6     1636.47     2105.61    163.48 o 
  22  12   6     2103.97     2114.44    150.36 o 
  24  12   6     1149.81     1466.95    134.09 o 
  26  12   6      786.59     1404.18    147.50 o 
 -31  13   6      851.06      646.40    121.52 o 
 -29  13   6       24.05       66.41    140.78 o 
 -27  13   6       20.87      -88.25     88.25 o 
 -25  13   6        7.48       18.37     77.00 o 
 -23  13   6     1577.28     1726.25    237.11 o 
 -21  13   6      351.30      287.69     80.51 o 
 -19  13   6       29.88      -53.67     82.33 o 
 -17  13   6      225.15      283.31     96.20 o 
 -15  13   6     7062.79     7064.66    337.68 o 
 -13  13   6       80.97       20.66     86.16 o 
 -11  13   6       68.17      131.39     76.45 o 
  -9  13   6     1078.30     1243.46    221.35 o 
  -7  13   6     1904.98     2029.37    175.84 o 
  -5  13   6      940.26     1078.79    211.79 o 
  -3  13   6      184.36       90.74     86.18 o 
  -1  13   6      598.14      811.94    156.59 o 
   1  13   6     2026.11     2218.18    241.15 o 
   3  13   6     5129.24     5282.39    398.67 o 
   5  13   6        5.62     -134.38    134.38 o 
   7  13   6      151.43      217.08     75.08 o 
   9  13   6     1561.34     1327.52    148.09 o 
  11  13   6      445.03      297.98     78.74 o 
  13  13   6       18.19      -65.86     65.86 o 
  15  13   6      330.35      323.05     75.61 o 
  17  13   6       37.15       39.13    141.80 o 
  19  13   6      810.38      416.99    136.04 o 
  21  13   6        0.16      -57.88     67.02 o 
  23  13   6       71.36       27.66     66.00 o 
 -28  14   6     1001.43      881.77    137.95 o 
 -26  14   6      912.91     1114.30    151.05 o 
 -24  14   6     1892.45     1829.67    200.89 o 
 -22  14   6     2306.67     1970.28    177.77 o 
 -20  14   6     1270.77      929.06    130.80 o 
 -18  14   6     8434.27     9539.17    413.02 o 
 -16  14   6      596.24      432.77    119.39 o 
 -14  14   6    10846.13    10634.86    491.39 o 
 -12  14   6       16.40      -77.00     77.00 o 
 -10  14   6     5960.75     6713.19    329.46 o 
  -8  14   6       80.84       49.49     85.92 o 
  -6  14   6     2368.08     2219.29    250.43 o 
  -4  14   6       23.82     -122.66    122.66 o 
  -2  14   6     7402.86     8736.41    638.94 o 
   0  14   6      160.59       59.30    138.82 o 
   2  14   6     5795.83     6121.61    547.28 o 
   4  14   6     1020.59     1557.77    290.99 o 
   6  14   6     1702.46     1933.03    235.84 o 
   8  14   6     1927.92     1925.88    241.91 o 
  10  14   6      427.87      118.91    104.81 o 
  12  14   6     1385.78     1656.19    203.69 o 
  14  14   6      356.56      407.45    118.75 o 
  16  14   6     2084.82     1968.11    195.57 o 
  18  14   6     1524.50     1452.67    172.03 o 
  20  14   6      809.79      929.70    148.93 o 
  22  14   6      424.86      325.57    195.10 o 
 -25  15   6        0.31       90.08     90.93 o 
 -23  15   6      108.68      107.93     77.97 o 
 -21  15   6       11.97       68.75     87.71 o 
 -19  15   6      545.92      414.78    107.38 o 
 -17  15   6      346.96      417.13    114.89 o 
 -15  15   6      609.75      544.29    120.86 o 
 -13  15   6        0.37      -24.60     89.44 o 
 -11  15   6       29.64       30.74     80.46 o 
  -9  15   6      113.86      104.67    111.24 o 
  -7  15   6       21.58       78.94    106.42 o 
  -5  15   6     1327.35     1185.68    412.91 o 
  -3  15   6      327.45      376.83    140.32 o 
  -1  15   6       19.03      142.20    121.05 o 
   1  15   6      807.56      370.50    150.29 o 
   3  15   6       51.06       42.62    101.78 o 
   5  15   6      253.74      100.23    113.91 o 
   7  15   6        2.98     -136.74    136.74 o 
   9  15   6     1150.48      951.66    253.62 o 
  11  15   6      716.04      577.40    182.43 o 
  13  15   6     1131.16      761.30    172.31 o 
  15  15   6       35.40      -61.39    118.88 o 
  17  15   6      298.02      350.92    121.76 o 
  19  15   6       80.49      106.75    100.03 o 
 -22  16   6     1929.47     2021.20    195.68 o 
 -20  16   6       36.05       94.81     88.63 o 
 -18  16   6     1938.83     1385.13    151.91 o 
 -16  16   6      269.84      288.36    113.33 o 
 -14  16   6     4530.39     4530.91    329.63 o 
 -12  16   6      188.79      107.01     99.08 o 
 -10  16   6     1450.55     1178.07    202.61 o 
  -8  16   6      117.35        5.78    182.43 o 
  -6  16   6     5169.20     5491.46    408.14 o 
  -4  16   6       75.83      -66.86    130.21 o 
  -2  16   6     2514.80     2273.67    266.06 o 
   0  16   6       29.83       33.63    119.25 o 
   2  16   6     4161.24     4710.80    501.01 o 
   4  16   6      728.67      598.77    162.32 o 
   6  16   6     2362.74     2000.89    423.59 o 
   8  16   6        9.80       38.54    103.02 o 
  10  16   6     2324.87     2648.30    306.12 o 
  12  16   6      617.09      897.80    201.45 o 
  14  16   6     1748.95     1600.46    263.41 o 
  16  16   6        6.22      -19.05    117.06 o 
 -19  17   6       24.13      185.14     97.62 o 
 -17  17   6      159.42      135.49    124.59 o 
 -15  17   6      192.83      229.29    111.24 o 
 -13  17   6      298.14      289.30    136.33 o 
 -11  17   6      192.17      253.69    118.48 o 
  -9  17   6        1.83      -44.04    116.86 o 
  -7  17   6      788.29     1031.92    204.94 o 
  -5  17   6      232.65      348.75    134.38 o 
  -3  17   6       65.71      -57.39    132.96 o 
  -1  17   6        0.41       41.34    115.02 o 
   1  17   6      326.93      224.24    123.79 o 
   3  17   6      326.24      446.85    128.46 o 
   5  17   6      159.56      169.48    209.12 o 
   7  17   6      202.43      512.84    150.63 o 
   9  17   6       69.28      -11.71    117.49 o 
  11  17   6     1088.14     1214.09    241.16 o 
 -12  18   6      169.62      -11.34    382.65 o 
 -10  18   6     1388.78     1843.46    490.33 o 
  -8  18   6       74.65      215.87    146.84 o 
  -6  18   6      605.68      652.73    171.75 o 
  -4  18   6        1.38     -121.89    171.75 o 
  -2  18   6     1520.48     1528.37    251.01 o 
   0  18   6      208.11      357.51    231.37 o 
   2  18   6      454.90      333.66    142.87 o 
   4  18   6       26.82      113.87    138.12 o 
 -41   1   7     6036.70     6905.59    369.33 o 
 -39   1   7     2990.85     2530.79    224.60 o 
 -37   1   7     6451.32     6717.23    345.33 o 
 -35   1   7     2306.84     2288.61    200.81 o 
 -33   1   7     5650.73     5968.46    301.88 o 
 -31   1   7      106.45      -21.35     67.49 o 
 -29   1   7     6357.23     6091.45    287.95 o 
 -27   1   7     5788.73     6507.66    377.36 o 
 -25   1   7     3723.67     4969.65    208.85 o 
 -23   1   7    18900.08    17475.45    316.83 o 
 -21   1   7     9067.71     9639.51    240.64 o 
 -19   1   7    19638.13    19597.68    332.20 o 
 -17   1   7    12650.61    13707.06    205.69 o 
 -15   1   7    43933.02    42942.94    356.65 o 
 -13   1   7     9636.93    10244.35    172.44 o 
 -11   1   7     9972.58    10709.27    198.17 o 
  -9   1   7     3062.86     3920.33    118.93 o 
  -7   1   7     8855.52     8757.90    174.12 o 
  -5   1   7      460.10      985.41     60.39 o 
  -3   1   7    20528.33    16501.48    209.50 o 
  -1   1   7      894.52     1846.68     64.28 o 
   1   1   7    14777.04    17665.63    180.71 o 
   3   1   7      827.14      454.70     35.13 o 
   5   1   7    15391.22    15166.01    218.57 o 
   7   1   7      868.20      586.40     46.43 o 
   9   1   7     8615.61     8307.99    210.19 o 
  11   1   7     1391.46     1273.65     97.81 o 
  13   1   7     7602.85     7554.98    237.88 o 
  15   1   7     1220.79     1235.16    141.29 o 
  17   1   7     2590.34     3102.68    164.08 o 
  19   1   7     2075.01     1960.86    181.74 o 
  21   1   7     6442.80     6392.44    245.80 o 
  23   1   7     4515.18     4057.72    203.07 o 
  25   1   7     6160.24     5449.30    281.29 o 
  27   1   7     2471.95     2892.21    164.23 o 
  29   1   7     3175.24     3216.40    161.41 o 
  31   1   7     2208.11     2349.66    143.06 o 
  33   1   7       44.77       -9.37     54.65 o 
 -42   2   7        1.13      -93.23     93.23 o 
 -40   2   7      613.96      481.67    111.18 o 
 -38   2   7      411.39      321.41    101.66 o 
 -36   2   7     4442.91     4061.69    291.61 o 
 -34   2   7       16.34       10.93     79.82 o 
 -32   2   7     1463.74     1591.18    161.34 o 
 -30   2   7        8.16       85.62     66.78 o 
 -28   2   7     7718.53     7780.65    275.13 o 
 -26   2   7     9120.64     9661.55    251.36 o 
 -24   2   7      655.18      485.45     65.89 o 
 -22   2   7       98.46       33.99     40.06 o 
 -20   2   7     9571.02    10295.96    273.13 o 
 -18   2   7     6223.95     7250.74    200.18 o 
 -16   2   7      300.21      239.51     32.58 o 
 -14   2   7     3081.19     3342.58    106.13 o 
 -12   2   7        4.68      -10.54     23.81 o 
 -10   2   7     4345.02     3312.07     98.20 o 
  -8   2   7       52.17       -2.65     21.86 o 
  -6   2   7     3489.64     3063.75    107.57 o 
  -4   2   7     7299.58     8277.90    369.69 o 
  -2   2   7     9436.77     8616.09    155.34 o 
   0   2   7      115.14       97.86     26.05 o 
   2   2   7      127.87       49.64     20.58 o 
   4   2   7     3001.18     2972.64    110.43 o 
   6   2   7     5588.29     7266.63    163.86 o 
   8   2   7        2.03       20.68     24.71 o 
  10   2   7        1.27       53.35     33.00 o 
  12   2   7     1666.79     1117.07     80.32 o 
  14   2   7     4005.77     5658.07    209.87 o 
  16   2   7     1633.00      877.73     89.98 o 
  18   2   7       13.75       48.97     50.36 o 
  20   2   7      650.38      190.76     51.99 o 
  22   2   7     9822.74    11395.99    333.90 o 
  24   2   7      232.30       31.97     75.78 o 
  26   2   7     1978.56     1934.79    134.21 o 
  28   2   7      215.64       84.78     66.63 o 
  30   2   7     2435.73     2756.81    151.56 o 
  32   2   7       54.41       49.28     53.33 o 
 -41   3   7     2437.30     2759.69    342.91 o 
 -39   3   7     1022.20     1040.59    158.50 o 
 -37   3   7     2878.43     2998.93    233.56 o 
 -35   3   7     2042.08     1984.32    219.85 o 
 -33   3   7     4892.27     5095.24    285.13 o 
 -31   3   7     4657.58     4886.67    267.77 o 
 -29   3   7     1165.32     1538.01    110.77 o 
 -27   3   7      745.40      590.11     69.14 o 
 -25   3   7     1116.93     1298.71     98.13 o 
 -23   3   7     1331.10     1245.34     90.18 o 
 -21   3   7     1409.48     1756.72    119.04 o 
 -19   3   7     9302.61     8411.72    243.34 o 
 -17   3   7     2452.59     2790.67    138.22 o 
 -15   3   7    17484.46    17945.58    233.13 o 
 -13   3   7      400.29      410.76     40.46 o 
 -11   3   7    16860.71    17551.86    223.57 o 
  -9   3   7     1353.35     1791.90     71.39 o 
  -7   3   7    18408.76    17935.99    241.66 o 
  -5   3   7      618.23      389.90     37.12 o 
  -3   3   7    31610.18    32412.08    282.32 o 
  -1   3   7     4077.00     4357.36    609.16 o 
   1   3   7    14552.17    13876.17    200.04 o 
   3   3   7      564.89      784.10     60.85 o 
   5   3   7     4687.33     6025.42    148.92 o 
   7   3   7      215.72      -31.79     31.79 o 
   9   3   7    10235.07     7942.17    178.27 o 
  11   3   7     1612.37     2385.70    113.83 o 
  13   3   7     4027.79     5197.65    170.77 o 
  15   3   7     1245.50      913.59     90.97 o 
  17   3   7     5684.72     6137.11    229.78 o 
  19   3   7      288.99      199.84     58.73 o 
  21   3   7      372.92      210.46     60.15 o 
  23   3   7      158.25      197.72     60.31 o 
  25   3   7     3744.53     4456.20    267.00 o 
  27   3   7     2316.37     2242.73    146.53 o 
  29   3   7       54.66      -33.18     56.54 o 
  31   3   7       90.29       91.73     49.75 o 
  33   3   7      692.44      805.60    104.05 o 
 -40   4   7     3583.77     4068.14    286.73 o 
 -38   4   7       15.26      -35.96     81.72 o 
 -36   4   7      582.62      879.17    134.10 o 
 -34   4   7       13.53      -78.84     86.96 o 
 -32   4   7     2137.83     1976.82    152.23 o 
 -30   4   7     1116.06     1123.45     98.36 o 
 -28   4   7      195.66      137.06     49.36 o 
 -26   4   7      474.44      201.14     53.30 o 
 -24   4   7     8766.48     8052.55    230.57 o 
 -22   4   7     4140.59     5126.96    241.73 o 
 -20   4   7      798.24      867.98     86.07 o 
 -18   4   7      953.87      719.57     69.85 o 
 -16   4   7    14447.96    16720.22    335.83 o 
 -14   4   7    17751.55    16652.91    239.78 o 
 -12   4   7     2577.79     2218.33     82.97 o 
 -10   4   7      226.14      296.28     32.06 o 
  -8   4   7     8629.81     7899.65    146.88 o 
  -6   4   7    13911.55    16541.41    205.05 o 
  -4   4   7     7284.21     9346.49    157.36 o 
  -2   4   7     2461.90     2297.07     83.58 o 
   0   4   7    24657.10    27481.15    327.38 o 
   2   4   7    29042.95    29236.90    467.24 o 
   4   4   7     4665.03     4457.90    137.06 o 
   6   4   7      746.95      587.49    104.30 o 
   8   4   7     3034.80     3280.00    129.63 o 
  10   4   7    15768.36    18174.19    310.77 o 
  12   4   7      114.59      -36.06     36.06 o 
  14   4   7     2189.72     1245.01    105.65 o 
  16   4   7     1762.09     1222.85     94.77 o 
  18   4   7    13973.82    16211.47    380.74 o 
  20   4   7      404.40      229.73     68.04 o 
  22   4   7     5357.64     5072.55    228.38 o 
  24   4   7        7.46       12.70     63.21 o 
  26   4   7     4926.99     5642.18    225.39 o 
  28   4   7      447.87      530.84     73.91 o 
  30   4   7      360.06      117.75     58.62 o 
  32   4   7       85.47       32.37    101.82 o 
 -41   5   7      209.38       71.09    106.61 o 
 -39   5   7       19.89      -13.94     82.26 o 
 -37   5   7      931.95     1106.63    156.06 o 
 -35   5   7      610.28      524.41    108.35 o 
 -33   5   7      862.46      652.93     96.45 o 
 -31   5   7     5535.79     6008.02    357.48 o 
 -29   5   7      139.64       39.24     56.53 o 
 -27   5   7     1349.34      748.22     88.86 o 
 -25   5   7     4706.02     4603.37    277.20 o 
 -23   5   7     7841.04     8857.62    266.40 o 
 -21   5   7     7256.95     8148.23    270.16 o 
 -19   5   7     2914.03     2076.86    163.58 o 
 -17   5   7     3207.90     2851.43    243.36 o 
 -15   5   7    10669.63    13473.38    370.02 o 
 -13   5   7       72.83      218.75     50.20 o 
 -11   5   7      801.72      255.18     39.43 o 
  -9   5   7      135.90       23.83     26.77 o 
  -7   5   7    12554.14    15651.34    206.29 o 
  -5   5   7      189.45       40.95     22.70 o 
  -3   5   7     7640.53     6338.45    132.03 o 
  -1   5   7      472.13      376.60     48.54 o 
   1   5   7     2350.02     2254.56     91.63 o 
   3   5   7      291.30      244.53     37.61 o 
   5   5   7     7656.26     7594.13    166.42 o 
   7   5   7      902.28      532.21     69.23 o 
   9   5   7     6342.62     6411.32    186.93 o 
  11   5   7      686.52      608.21     69.78 o 
  13   5   7     4543.45     4708.46    154.75 o 
  15   5   7      332.53      290.26     55.43 o 
  17   5   7     1475.16     1415.82    103.45 o 
  19   5   7      226.38      162.48     55.26 o 
  21   5   7     2024.05     2424.89    141.68 o 
  23   5   7      734.10      537.80     76.64 o 
  25   5   7      677.32      505.92    125.96 o 
  27   5   7      557.07      259.62     78.11 o 
  29   5   7     1023.49      970.11    128.44 o 
  31   5   7      253.61      -22.59     85.48 o 
 -40   6   7     5203.74     6013.78    346.03 o 
 -38   6   7        0.53      -28.12     73.80 o 
 -36   6   7     5564.47     6084.82    289.28 o 
 -34   6   7      178.54      238.56    131.78 o 
 -32   6   7     2902.55     3316.68    179.06 o 
 -30   6   7      291.51      357.04     73.98 o 
 -28   6   7     9919.86    10527.35    298.04 o 
 -26   6   7      299.21      195.32     56.16 o 
 -24   6   7    21337.22    22135.87    556.79 o 
 -22   6   7      335.06      146.92     59.75 o 
 -20   6   7    17531.40    16767.31    456.09 o 
 -18   6   7     3222.66     4479.45    233.67 o 
 -16   6   7    10137.03    12192.51    367.14 o 
 -14   6   7     2235.61     1245.58    133.76 o 
 -12   6   7    17456.94    17033.76    345.45 o 
 -10   6   7    11417.75    13939.91    253.13 o 
  -8   6   7     3986.06     4243.61    141.76 o 
  -6   6   7      636.76      374.22     47.06 o 
  -4   6   7    10915.52    11814.91    197.50 o 
  -2   6   7    17914.01    19938.20    258.02 o 
   0   6   7    11675.23    14543.41    259.99 o 
   2   6   7    32687.68    32432.95    616.34 o 
   4   6   7    19600.66    17870.66    414.14 o 
   6   6   7    45094.92    49985.86    512.30 o 
   8   6   7     1222.37     1867.60    106.17 o 
  10   6   7    12245.21    13021.14    275.19 o 
  12   6   7     3609.27     3354.89    145.44 o 
  14   6   7    18147.77    22230.60    376.26 o 
  16   6   7     2386.32     2403.17    133.63 o 
  18   6   7    13404.78    14226.23    321.60 o 
  20   6   7       22.01      -18.74     49.89 o 
  22   6   7     9893.45    10023.80    286.25 o 
  24   6   7        0.58      -57.97     57.97 o 
  26   6   7     2936.95     3057.55    170.74 o 
  28   6   7      485.54      323.66    129.29 o 
  30   6   7     1349.62     1577.58    152.43 o 
 -39   7   7       29.03       41.52    205.69 o 
 -37   7   7      250.05      197.48     82.18 o 
 -35   7   7       78.32      156.00     75.73 o 
 -33   7   7        0.06      -65.79     68.88 o 
 -31   7   7      192.33      317.73     75.66 o 
 -29   7   7       51.72      -57.59     57.59 o 
 -27   7   7       60.82       51.43     53.75 o 
 -25   7   7     2451.66     2250.59    141.18 o 
 -23   7   7     1219.97     1615.46    120.43 o 
 -21   7   7      124.54      977.07    135.70 o 
 -19   7   7      425.19      487.68    115.36 o 
 -17   7   7      527.00      480.70     95.59 o 
 -15   7   7     4725.73     6359.08    270.82 o 
 -13   7   7        0.47       39.93     49.32 o 
 -11   7   7     1618.02     2046.51    127.25 o 
  -9   7   7     1371.72     1329.77     85.55 o 
  -7   7   7     3177.40     3525.02    136.76 o 
  -5   7   7     3298.83     3922.50    170.16 o 
  -3   7   7     5714.87     5737.98    167.15 o 
  -1   7   7        7.11       10.47     33.41 o 
   1   7   7     2365.73     2910.51    123.74 o 
   3   7   7     1235.24      997.88     76.58 o 
   5   7   7     6623.20     6942.57    197.49 o 
   7   7   7     1332.05     1126.16     85.14 o 
   9   7   7        0.16       15.49     41.06 o 
  11   7   7     2362.94     2153.68    118.68 o 
  13   7   7      428.36      229.69     49.91 o 
  15   7   7       67.62      101.50     45.83 o 
  17   7   7      734.37      740.81     79.71 o 
  19   7   7      581.34      773.09     81.42 o 
  21   7   7       73.24       56.78     49.03 o 
  23   7   7      217.43       71.50     48.00 o 
  25   7   7      184.15      109.33     75.39 o 
  27   7   7       28.79      -64.20     64.20 o 
  29   7   7      215.20      105.29     69.14 o 
 -38   8   7      420.31      282.84     98.90 o 
 -36   8   7     5504.98     5797.95    306.89 o 
 -34   8   7      106.94       77.29     87.34 o 
 -32   8   7     8529.72     9262.71    351.74 o 
 -30   8   7       52.30       52.36     58.66 o 
 -28   8   7    11770.56    13325.14    347.58 o 
 -26   8   7      333.68      320.34     72.41 o 
 -24   8   7    23949.66    23930.90    446.65 o 
 -22   8   7     3363.90     3681.19    235.05 o 
 -20   8   7     4425.86     4880.30    261.29 o 
 -18   8   7     2881.37     2771.91    196.33 o 
 -16   8   7      695.29     1145.10    150.43 o 
 -14   8   7      511.55      342.71     75.64 o 
 -12   8   7     2809.13     2079.50    156.72 o 
 -10   8   7     2002.39     1682.25    138.37 o 
  -8   8   7     4405.27     4433.27    154.38 o 
  -6   8   7     5990.17     6566.45    210.82 o 
  -4   8   7     7223.75     7802.65    237.11 o 
  -2   8   7     8371.89     7990.01    240.56 o 
   0   8   7     8428.98     9098.36    253.48 o 
   2   8   7     8223.66     8674.54    287.80 o 
   4   8   7     9145.82     9247.01    300.53 o 
   6   8   7    11286.83    11943.84    361.27 o 
   8   8   7       54.21       -2.47     44.97 o 
  10   8   7     1137.08     1600.34    106.22 o 
  12   8   7     2243.57     3294.57    153.23 o 
  14   8   7     1081.26      834.90     81.82 o 
  16   8   7      222.48      149.82     45.94 o 
  18   8   7     7650.91     8597.74    256.02 o 
  20   8   7      431.43      360.55     64.85 o 
  22   8   7     5548.56     5946.73    226.05 o 
  24   8   7        1.82      -58.32     58.32 o 
  26   8   7     3738.62     3725.59    254.97 o 
  28   8   7        8.24       92.44     72.47 o 
 -37   9   7      102.61       48.99     87.26 o 
 -35   9   7     1036.90     1289.83    155.93 o 
 -33   9   7       78.28      -77.14     77.14 o 
 -31   9   7      142.69       69.91     65.97 o 
 -29   9   7       65.77      104.97     97.35 o 
 -27   9   7     1195.48     1100.85    124.49 o 
 -25   9   7      564.57      281.81     64.96 o 
 -23   9   7        9.30       33.76     67.21 o 
 -21   9   7     1818.57     2374.29    198.24 o 
 -19   9   7     2563.43     2584.89    194.10 o 
 -17   9   7     1050.65     1488.01    147.27 o 
 -15   9   7     3945.66     4130.30    233.35 o 
 -13   9   7       60.27      116.15     63.74 o 
 -11   9   7     2613.98     3409.68    282.41 o 
  -9   9   7     1961.39     1922.28    155.77 o 
  -7   9   7      728.85      893.36     89.73 o 
  -5   9   7      572.89      591.07     75.39 o 
  -3   9   7    11816.16    11643.71    299.30 o 
  -1   9   7     3021.55     2932.15    154.31 o 
   1   9   7     1164.72     1265.79    107.18 o 
   3   9   7      690.79      707.62     71.38 o 
   5   9   7     1295.37     1489.03     99.07 o 
   7   9   7      189.63      143.72     50.68 o 
   9   9   7     3160.39     3843.82    166.54 o 
  11   9   7      694.12      698.31     65.09 o 
  13   9   7     2062.96     1795.62    105.27 o 
  15   9   7       98.20      124.40     43.36 o 
  17   9   7     1069.72      598.73     69.54 o 
  19   9   7      139.14      143.06     61.87 o 
  21   9   7      124.70       82.32     71.95 o 
  23   9   7      560.19      892.33    114.63 o 
  25   9   7        0.00       92.11     69.85 o 
  27   9   7       34.79       35.77     80.27 o 
 -36  10   7     3455.05     3405.30    359.39 o 
 -34  10   7       57.09       74.32     79.12 o 
 -32  10   7     1389.55     1854.35    173.33 o 
 -30  10   7      115.81       23.86    119.97 o 
 -28  10   7     5621.61     4844.04    258.44 o 
 -26  10   7      371.98      372.80     76.81 o 
 -24  10   7    12858.99    12811.21    395.34 o 
 -22  10   7     1989.33     1749.12    177.68 o 
 -20  10   7     6794.21     7367.33    381.97 o 
 -18  10   7      304.15      269.13     94.48 o 
 -16  10   7     9972.95     9000.77    354.35 o 
 -14  10   7     2864.30     3343.74    216.19 o 
 -12  10   7     2501.58     3189.15    204.85 o 
 -10  10   7      362.19      335.81     84.15 o 
  -8  10   7     5213.37     4604.17    235.58 o 
  -6  10   7     1988.37     2928.44    247.91 o 
  -4  10   7     2780.80     3184.35    165.73 o 
  -2  10   7     2921.93     2456.83    145.95 o 
   0  10   7     4360.76     3808.75    181.20 o 
   2  10   7     2478.62     2395.97    147.74 o 
   4  10   7     5311.55     4341.93    198.92 o 
   6  10   7     1618.70     2047.80    105.88 o 
   8  10   7     3603.87     3537.39    141.29 o 
  10  10   7      149.73       19.51     39.44 o 
  12  10   7       73.10      173.23     46.24 o 
  14  10   7     1424.21     2112.89    121.51 o 
  16  10   7      247.73      169.20     47.46 o 
  18  10   7     4336.77     3939.16    167.52 o 
  20  10   7      245.79      174.41     65.53 o 
  22  10   7     2869.21     2959.73    192.54 o 
  24  10   7     1041.01      788.13    111.68 o 
  26  10   7     2640.42     2524.46    188.03 o 
 -33  11   7      416.17      591.70    113.73 o 
 -31  11   7      886.21      949.43    132.47 o 
 -29  11   7        1.32      -86.30     86.30 o 
 -27  11   7       20.53       46.77     71.09 o 
 -25  11   7     1644.92     1726.16    161.50 o 
 -23  11   7     2057.42     1837.64    159.87 o 
 -21  11   7      984.44      831.29    125.35 o 
 -19  11   7      915.59      962.17    131.74 o 
 -17  11   7        0.26      -41.51     80.90 o 
 -15  11   7     5395.24     5047.15    273.88 o 
 -13  11   7      257.85      166.75     99.13 o 
 -11  11   7      279.27      662.45    166.03 o 
  -9  11   7       19.28       21.37     60.01 o 
  -7  11   7     5899.44     5785.31    367.52 o 
  -5  11   7      424.84      164.81     97.19 o 
  -3  11   7      274.26      214.74     63.09 o 
  -1  11   7      271.53      124.55     51.98 o 
   1  11   7     6029.19     5936.52    234.40 o 
   3  11   7       60.08      -52.75     54.38 o 
   5  11   7      876.75      861.18     95.98 o 
   7  11   7     2524.28     2678.09    167.92 o 
   9  11   7     1449.70     1434.91    135.48 o 
  11  11   7      515.71      628.86     84.41 o 
  13  11   7      809.02     1036.02     88.38 o 
  15  11   7      354.32      383.71     64.66 o 
  17  11   7      893.13      985.53     90.32 o 
  19  11   7      813.91     1080.59     95.00 o 
  21  11   7      282.01      436.61    104.65 o 
  23  11   7      179.52      408.21    133.33 o 
  25  11   7      440.97      338.80     97.62 o 
 -32  12   7      163.98      212.43    122.02 o 
 -30  12   7      840.72      478.65    105.73 o 
 -28  12   7      752.60     1065.89    134.33 o 
 -26  12   7       64.60      -48.69    102.43 o 
 -24  12   7     2086.08     1852.99    167.30 o 
 -22  12   7      132.21       -1.57     71.87 o 
 -20  12   7     3070.87     3005.65    232.25 o 
 -18  12   7      548.15      645.03    121.42 o 
 -16  12   7     3179.60     2606.27    342.89 o 
 -14  12   7        1.93       36.63     72.26 o 
 -12  12   7     2290.89     2224.89    188.64 o 
 -10  12   7        7.40      -58.53     70.53 o 
  -8  12   7     1494.10     1484.78    245.61 o 
  -6  12   7       22.43       43.57    133.48 o 
  -4  12   7     2039.49     2289.63    336.38 o 
  -2  12   7     1469.87     1761.62    216.24 o 
   0  12   7      810.62      865.01    100.02 o 
   2  12   7      588.85      474.57     82.07 o 
   4  12   7     1147.40      821.35     95.84 o 
   6  12   7      313.98       58.03     65.56 o 
   8  12   7      486.67      344.91     66.65 o 
  10  12   7      442.59      628.60    122.79 o 
  12  12   7      452.56      549.56     95.00 o 
  14  12   7     1052.06      818.25     96.42 o 
  16  12   7       84.09       70.71     48.90 o 
  18  12   7     3568.11     3123.46    175.15 o 
  20  12   7      190.37       69.64     54.36 o 
  22  12   7      738.80      780.12    136.15 o 
  24  12   7        6.86       94.30    100.67 o 
 -29  13   7       17.07       -8.86    103.53 o 
 -27  13   7      613.24      733.69    133.33 o 
 -25  13   7     1760.40     1395.98    166.79 o 
 -23  13   7     2607.98     2709.97    204.41 o 
 -21  13   7        6.69       42.63     85.09 o 
 -19  13   7     3220.78     3625.13    260.99 o 
 -17  13   7     4456.31     3508.69    252.80 o 
 -15  13   7     8751.68     9544.97    411.10 o 
 -13  13   7        7.13      -16.63     77.90 o 
 -11  13   7     4688.10     4820.46    353.83 o 
  -9  13   7     1141.11      789.41    148.24 o 
  -7  13   7     5916.69     6803.56    426.52 o 
  -5  13   7      636.11      422.59    132.54 o 
  -3  13   7     5200.81     4241.10    836.50 o 
  -1  13   7      194.49      -44.43    121.91 o 
   1  13   7     3705.17     4353.39    252.05 o 
   3  13   7     1482.82     1586.53    136.52 o 
   5  13   7     1765.11     1657.65    165.18 o 
   7  13   7      894.57     1137.08    117.52 o 
   9  13   7     2007.39     2155.32    163.34 o 
  11  13   7     3113.10     3094.81    192.07 o 
  13  13   7     2570.71     2426.48    271.79 o 
  15  13   7      245.90      553.25     85.00 o 
  17  13   7     4245.70     4545.32    244.61 o 
  19  13   7     3206.22     3449.09    219.69 o 
  21  13   7      673.48      727.63    128.10 o 
 -28  14   7      294.55      254.45    146.43 o 
 -26  14   7       19.32       11.80     99.67 o 
 -24  14   7        9.10      147.09    154.31 o 
 -22  14   7      145.10       14.75     88.33 o 
 -20  14   7      242.05      161.41    148.79 o 
 -18  14   7      216.03      221.01    103.21 o 
 -16  14   7        1.88      -37.30    119.15 o 
 -14  14   7      438.55      514.72    120.40 o 
 -12  14   7       23.06       63.98    255.40 o 
 -10  14   7       91.39       28.00    189.55 o 
  -8  14   7       46.25      257.54    138.72 o 
  -6  14   7       90.10      280.32    128.99 o 
  -4  14   7      377.29       25.88    109.90 o 
  -2  14   7       61.33      214.74    213.57 o 
   0  14   7     1614.04     1070.96    187.31 o 
   2  14   7      656.67      491.17    139.08 o 
   4  14   7      123.51        2.79     89.98 o 
   6  14   7      483.90      327.37    110.75 o 
   8  14   7      272.28       51.93     85.14 o 
  10  14   7      825.66     1038.58    154.57 o 
  12  14   7        7.15      -36.89     63.70 o 
  14  14   7      209.98      183.19    140.52 o 
  16  14   7      104.01      114.47     86.13 o 
  18  14   7      564.62      689.69    110.90 o 
 -25  15   7       29.40       53.69     86.98 o 
 -23  15   7      265.91      173.06    104.42 o 
 -21  15   7     1830.14     1469.20    162.14 o 
 -19  15   7     3160.60     3043.81    255.36 o 
 -17  15   7      154.74       74.00     85.14 o 
 -15  15   7     2770.76     2953.04    243.36 o 
 -13  15   7     1081.95      820.88    226.03 o 
 -11  15   7     3095.28     3374.75    325.83 o 
  -9  15   7      943.93      786.86    179.76 o 
  -7  15   7     2215.89     1643.56    468.97 o 
  -5  15   7     1199.29      788.63    172.02 o 
  -3  15   7     6520.26     6796.47    609.57 o 
  -1  15   7     1981.48     2212.19    314.13 o 
   1  15   7     3828.50     3917.91    669.20 o 
   3  15   7        6.02      129.31    186.88 o 
   5  15   7     6560.50     6545.14    443.46 o 
   7  15   7     1462.86     1494.86    221.32 o 
   9  15   7     2360.98     2503.65    291.94 o 
  11  15   7        6.30      -37.18    127.86 o 
  13  15   7     2656.94     2755.23    325.70 o 
  15  15   7      323.24      391.04    132.86 o 
 -20  16   7        5.36      100.06     87.81 o 
 -18  16   7      470.56      266.00    147.47 o 
 -16  16   7       85.20      -71.95    119.32 o 
 -14  16   7      334.60      836.77    217.13 o 
 -12  16   7       80.92       98.57    118.36 o 
 -10  16   7        6.44       25.69    176.20 o 
  -8  16   7      273.17      393.02    141.07 o 
  -6  16   7        3.99     -114.18    114.18 o 
  -4  16   7       35.81       47.49    188.66 o 
  -2  16   7       41.88     -124.13    124.13 o 
   0  16   7       13.24       73.72    110.73 o 
   2  16   7       94.26      148.23    296.33 o 
   4  16   7       15.67      -29.12    116.30 o 
   6  16   7      558.22      623.78    147.68 o 
   8  16   7       19.97     -148.61    148.61 o 
  10  16   7      268.11       -1.00    141.49 o 
  12  16   7       88.98      183.23    100.59 o 
 -15  17   7     1764.89     1271.23    234.59 o 
 -13  17   7       18.51       30.83    106.89 o 
 -11  17   7      711.28      714.35    386.21 o 
  -9  17   7      602.38      403.10    146.21 o 
  -7  17   7     2152.32     1944.34    272.41 o 
  -5  17   7      133.06      -67.16    245.61 o 
  -3  17   7     2042.34     1993.43    559.74 o 
  -1  17   7      109.35       45.41    165.52 o 
   1  17   7     2138.30     1940.03    262.99 o 
   3  17   7      283.29      511.12    165.06 o 
   5  17   7      544.95      901.76    195.86 o 
   7  17   7      114.29       96.07    271.42 o 
 -40   0   8     3618.02     3468.79    452.06 o 
 -38   0   8     6444.34     7275.73    647.84 o 
 -36   0   8     1537.95     1363.31    277.65 o 
 -34   0   8     5532.49     7247.26    589.11 o 
 -32   0   8     5036.56     4148.66    439.61 o 
 -30   0   8        7.71     -153.06    153.06 o 
 -28   0   8     1734.94     2121.50    295.44 o 
 -26   0   8     5455.26     7082.15    361.02 o 
 -24   0   8    24360.36    21935.92    613.40 o 
 -22   0   8      757.54      483.51    102.62 o 
 -20   0   8    33340.00    37112.95    751.67 o 
 -18   0   8     4126.18     4814.78    196.47 o 
 -16   0   8    27983.47    29285.63    473.28 o 
 -14   0   8     4658.92     4717.67    189.51 o 
 -12   0   8     5249.72     4931.62    191.59 o 
 -10   0   8    10765.43    11469.01    285.72 o 
  -8   0   8    33026.63    33150.16    558.50 o 
  -6   0   8       69.66       43.48     42.14 o 
  -4   0   8    14177.17    16860.49    323.67 o 
  -2   0   8    17745.75    24073.99    375.33 o 
   0   0   8    24805.63    22279.88    392.84 o 
   2   0   8     1883.98     3103.37    234.93 o 
   4   0   8     5807.53     6455.81    289.74 o 
   6   0   8     5068.19     6788.93    880.10 o 
   8   0   8    15566.45    17944.30    630.04 o 
  10   0   8    14434.25    15332.22    485.09 o 
  12   0   8      563.78      228.77     87.11 o 
  14   0   8      745.71      817.98    124.42 o 
  16   0   8     4498.02     5847.19    326.58 o 
  18   0   8     2565.94     2931.69    352.40 o 
  20   0   8      406.71      382.14    134.37 o 
  22   0   8      821.44      547.93    124.33 o 
  24   0   8    15414.66    17017.66    615.37 o 
  26   0   8     1480.16     2003.15    223.69 o 
  28   0   8     3588.27     3190.16    288.77 o 
  30   0   8      959.34     1036.75    151.95 o 
 -41   1   8       61.32       38.11     98.78 o 
 -39   1   8      105.12      187.50    147.81 o 
 -37   1   8        4.64      -72.36     75.81 o 
 -35   1   8        0.02      -68.73     77.09 o 
 -33   1   8     2101.63     2197.06    389.94 o 
 -31   1   8      261.39      381.41    100.38 o 
 -29   1   8      930.95      619.39    105.38 o 
 -27   1   8     2559.61     3029.98    174.23 o 
 -25   1   8      980.92     1233.89    112.20 o 
 -23   1   8     1234.31     1310.26    100.20 o 
 -21   1   8       53.49       79.51     50.43 o 
 -19   1   8     1904.35     2198.31    103.22 o 
 -17   1   8     1323.57     1809.18     86.26 o 
 -15   1   8      746.85      946.75     69.10 o 
 -13   1   8      270.45      211.37     43.11 o 
 -11   1   8     1772.20     1843.93     89.81 o 
  -9   1   8       15.13        5.81     23.12 o 
  -7   1   8      192.20      271.40     38.56 o 
  -5   1   8     2452.12     3339.86    111.64 o 
  -3   1   8     1454.98     1793.90    117.95 o 
  -1   1   8     1316.20     1136.27     63.64 o 
   1   1   8      369.14      360.45     52.06 o 
   3   1   8      714.18      743.06     64.00 o 
   5   1   8     2541.24     2734.45    136.75 o 
   7   1   8      198.13       87.36     44.62 o 
   9   1   8     7404.45     8159.17    246.56 o 
  11   1   8     2857.88     3171.66    160.85 o 
  13   1   8       58.48      122.51     48.65 o 
  15   1   8      947.91      905.53     94.69 o 
  17   1   8     2300.38     2350.33    194.21 o 
  19   1   8      134.88       97.05     66.53 o 
  21   1   8      286.74      133.44     70.39 o 
  23   1   8      513.61      297.99    115.86 o 
  25   1   8     3041.03     3388.41    203.56 o 
  27   1   8     1273.02     1421.37    140.83 o 
  29   1   8      236.76      270.62     73.87 o 
  31   1   8     1948.04     1127.32    108.34 o 
 -40   2   8     1402.84     1351.05    172.86 o 
 -38   2   8     2527.64     3088.22    243.83 o 
 -36   2   8     5553.07     5249.40    466.68 o 
 -34   2   8     1358.03     1180.67    159.99 o 
 -32   2   8      815.36     1311.02    150.34 o 
 -30   2   8     1882.07     3359.89    224.27 o 
 -28   2   8     7080.29     4263.08    208.84 o 
 -26   2   8     1618.56      726.04    102.76 o 
 -24   2   8     2725.90     4313.11    168.79 o 
 -22   2   8    10541.46    12900.19    326.61 o 
 -20   2   8    17245.13    15695.67    311.49 o 
 -18   2   8      441.39      471.74     51.15 o 
 -16   2   8    16467.88    18081.96    248.91 o 
 -14   2   8     7394.60     9582.43    210.53 o 
 -12   2   8     6851.09     5674.72    162.08 o 
 -10   2   8        0.53       89.85     26.22 o 
  -8   2   8    16222.62    17445.48    245.95 o 
  -6   2   8     2229.17     2403.02     90.88 o 
  -4   2   8    16135.84    18595.59    348.08 o 
  -2   2   8     9027.66     8112.78    178.91 o 
   0   2   8    15800.79    11458.16   1408.18 o 
   2   2   8      156.70      247.69     39.24 o 
   4   2   8     9924.15    11982.73    212.59 o 
   6   2   8     8632.72    10170.65    265.27 o 
   8   2   8     4411.69     4852.85    190.17 o 
  10   2   8      286.86      557.59     72.77 o 
  12   2   8     9744.08    10299.05    307.24 o 
  14   2   8     3133.96     3450.56    175.20 o 
  16   2   8      594.03      328.15     65.82 o 
  18   2   8      350.44      557.90     79.92 o 
  20   2   8     7445.66     8243.87    288.95 o 
  22   2   8     3509.62     3578.30    201.04 o 
  24   2   8       69.32       73.70     63.47 o 
  26   2   8     2063.11     1721.59    300.56 o 
  28   2   8      253.37      372.80     74.47 o 
  30   2   8     2153.53     2193.07    157.45 o 
 -41   3   8      971.42      901.40    150.13 o 
 -39   3   8        8.52      -94.70     94.70 o 
 -37   3   8      219.16      175.46     83.96 o 
 -35   3   8     2238.06     2333.54    205.50 o 
 -33   3   8     1028.80      692.75    141.69 o 
 -31   3   8      284.81      157.52     85.80 o 
 -29   3   8     5851.61     6784.46    266.82 o 
 -27   3   8      451.86      416.25     79.95 o 
 -25   3   8      751.57      732.60     81.67 o 
 -23   3   8     5577.07     6187.76    232.47 o 
 -21   3   8     3057.85     3069.39    158.57 o 
 -19   3   8      701.12      568.19     95.82 o 
 -17   3   8     2613.11     2338.52     99.72 o 
 -15   3   8    11226.28    12368.82    233.50 o 
 -13   3   8     9452.13    11555.71    195.93 o 
 -11   3   8      723.51      620.74     47.28 o 
  -9   3   8     5094.79     6896.83    145.86 o 
  -7   3   8     4047.97     2071.48    101.63 o 
  -5   3   8      382.01       21.18     48.04 o 
  -3   3   8     8033.07    12998.89    218.38 o 
  -1   3   8     7561.22     9711.33    205.61 o 
   1   3   8    13094.56    12331.48    350.57 o 
   3   3   8        7.18       42.58     40.98 o 
   5   3   8     5617.45     5352.04    186.76 o 
   7   3   8     4354.98     4626.58    157.63 o 
   9   3   8     1986.45     2431.41    140.08 o 
  11   3   8      613.86      503.02     73.24 o 
  13   3   8     5658.38     6015.17    225.97 o 
  15   3   8     2000.88     1777.95    130.66 o 
  17   3   8     2607.03     2582.68    197.55 o 
  19   3   8       12.44      -75.58     75.58 o 
  21   3   8     7605.60     6920.90    271.70 o 
  23   3   8      217.45       89.55     60.88 o 
  25   3   8     1104.82      959.20    147.97 o 
  27   3   8      310.33      337.26     88.90 o 
  29   3   8      374.81      224.54     73.79 o 
  31   3   8       97.23       43.83     58.43 o 
 -40   4   8      652.79      561.67    120.41 o 
 -38   4   8     2690.48     2450.94    223.48 o 
 -36   4   8      905.98     1212.98    167.99 o 
 -34   4   8       79.86      -22.39     77.24 o 
 -32   4   8     1575.30      853.35    110.52 o 
 -30   4   8      379.54      125.29     59.44 o 
 -28   4   8     4651.96     6272.38    221.75 o 
 -26   4   8     2145.13     3162.13    155.66 o 
 -24   4   8     2881.46     1293.97     99.38 o 
 -22   4   8     8151.85     6359.04    234.05 o 
 -20   4   8      467.70     1174.35     92.97 o 
 -18   4   8    13640.20    15940.27    316.25 o 
 -16   4   8       90.15      463.27     58.73 o 
 -14   4   8     2118.48     1561.63     94.19 o 
 -12   4   8     5423.76     6901.14    178.80 o 
 -10   4   8     1368.13     2254.51    100.03 o 
  -8   4   8     6106.72     5299.74    181.14 o 
  -6   4   8     1473.69     2452.91     99.33 o 
  -4   4   8    14040.06    15312.88    239.44 o 
  -2   4   8      225.18      195.18     35.75 o 
   0   4   8     3537.11     3340.68    115.02 o 
   2   4   8      309.06      303.07     45.37 o 
   4   4   8    25676.42    25453.10    327.07 o 
   6   4   8      135.75      211.67     43.02 o 
   8   4   8     2429.28     3576.02    159.14 o 
  10   4   8       71.92      -17.07     41.58 o 
  12   4   8     4878.00     4029.88    184.28 o 
  14   4   8      880.32     1471.87    154.65 o 
  16   4   8     1880.83     2153.05    187.02 o 
  18   4   8     1665.81     1062.69    118.68 o 
  20   4   8     2081.11     1703.57    142.55 o 
  22   4   8     3627.83     2924.48    181.34 o 
  24   4   8     1812.28     1770.61    132.75 o 
  26   4   8        4.35      -63.38     63.38 o 
  28   4   8      282.03      155.76     63.63 o 
  30   4   8      879.52      769.91    100.62 o 
 -39   5   8      791.94     1076.53    160.36 o 
 -37   5   8     2567.45     2904.44    244.22 o 
 -35   5   8      155.08      140.66     88.95 o 
 -33   5   8     2978.77     3085.22    193.65 o 
 -31   5   8     1517.31     1854.55    122.06 o 
 -29   5   8     7321.52     7158.65    227.06 o 
 -27   5   8     1951.69     2120.55    124.07 o 
 -25   5   8    13914.67    14934.22    373.43 o 
 -23   5   8     4377.31     5602.72    206.21 o 
 -21   5   8     5647.31     5298.14    196.66 o 
 -19   5   8     3040.05     3641.42    175.16 o 
 -17   5   8    13130.91    12873.66    314.22 o 
 -15   5   8       87.72       38.27     35.78 o 
 -13   5   8     6429.55     7689.14    201.05 o 
 -11   5   8     6066.57     5347.75    163.49 o 
  -9   5   8     5481.75     5054.71    145.76 o 
  -7   5   8     2199.80     2683.06    106.34 o 
  -5   5   8    12266.53    14038.89    209.11 o 
  -3   5   8    14306.85    13684.70    239.31 o 
  -1   5   8     2558.20     2523.51    102.69 o 
   1   5   8    10849.83    12978.96    251.38 o 
   3   5   8    16771.78    20471.91    287.43 o 
   5   5   8     9366.25     7957.86    207.84 o 
   7   5   8       41.08       73.90     39.86 o 
   9   5   8     6159.50     7166.66    206.60 o 
  11   5   8     9622.84     9166.57    267.38 o 
  13   5   8     5730.36     6816.03    237.30 o 
  15   5   8      340.01      209.63     59.16 o 
  17   5   8     6498.79     5606.93    235.55 o 
  19   5   8      584.45      215.30     72.94 o 
  21   5   8     8917.36    10184.90    336.27 o 
  23   5   8      707.46      840.82     96.13 o 
  25   5   8     2052.46     2244.43    149.91 o 
  27   5   8       21.71      -29.72     63.45 o 
  29   5   8     1156.18     1076.50    113.24 o 
 -38   6   8       23.01      -78.96     78.96 o 
 -36   6   8        1.70      -75.36     75.36 o 
 -34   6   8     1089.68     1011.12    110.52 o 
 -32   6   8      260.57      140.31     59.34 o 
 -30   6   8      227.68       52.37     51.69 o 
 -28   6   8       13.94      -40.79     64.93 o 
 -26   6   8     2215.02     2245.40    143.28 o 
 -24   6   8     4997.09     5835.50    251.94 o 
 -22   6   8      258.46      355.76     78.74 o 
 -20   6   8      878.52      655.99    100.69 o 
 -18   6   8      993.68     1090.88    124.33 o 
 -16   6   8     7622.02     8049.42    309.14 o 
 -14   6   8      416.75      555.91     71.38 o 
 -12   6   8     1601.23     1931.60    124.50 o 
 -10   6   8      163.20      157.28     45.45 o 
  -8   6   8     6730.09     7079.78    191.87 o 
  -6   6   8      485.76      656.23     62.57 o 
  -4   6   8      557.85      347.64     55.05 o 
  -2   6   8      838.83     1087.03     81.58 o 
   0   6   8    13384.50    13779.50    237.61 o 
   2   6   8       74.06      -39.99     48.67 o 
   4   6   8     5568.53     4489.50    158.94 o 
   6   6   8     2937.35     2860.49    131.97 o 
   8   6   8     1799.74     1540.58    100.38 o 
  10   6   8     1657.27     1527.46    100.59 o 
  12   6   8       98.95       29.54    126.94 o 
  14   6   8       12.05      195.07     64.44 o 
  16   6   8     1764.69     1153.85    130.05 o 
  18   6   8      175.12      238.30     72.54 o 
  20   6   8      792.24      772.21    110.19 o 
  22   6   8      240.62      208.81     59.98 o 
  24   6   8     1277.58     1407.27    119.73 o 
  26   6   8      195.97      -49.23     72.93 o 
  28   6   8       57.25       56.32     65.50 o 
 -37   7   8     4442.58     4147.97    256.38 o 
 -35   7   8      167.66      -21.67     70.12 o 
 -33   7   8     4651.37     5694.88    244.35 o 
 -31   7   8       10.68       48.63     94.74 o 
 -29   7   8    13060.91    12897.14    350.46 o 
 -27   7   8      359.07      207.50     64.35 o 
 -25   7   8     8510.81     8809.98    329.80 o 
 -23   7   8     6543.82     6356.64    264.61 o 
 -21   7   8    10909.60    12431.55    417.42 o 
 -19   7   8      575.31      333.82    110.09 o 
 -17   7   8     4886.16     3461.80    212.31 o 
 -15   7   8     8761.99    10347.30    350.68 o 
 -13   7   8     3126.44     4852.25    236.59 o 
 -11   7   8      782.33     1087.92    102.76 o 
  -9   7   8     5402.02     5095.07    197.72 o 
  -7   7   8     2609.03     2509.72    118.43 o 
  -5   7   8     5411.99     6000.10    210.29 o 
  -3   7   8     4156.03     5072.96    195.76 o 
  -1   7   8    15793.14    16099.72    348.29 o 
   1   7   8     4278.22     4657.39    171.36 o 
   3   7   8      397.54      406.00     58.40 o 
   5   7   8     2440.95     2847.11    167.89 o 
   7   7   8      912.69      641.99     70.13 o 
   9   7   8     2661.32     3239.50    148.64 o 
  11   7   8       30.21       -2.11     41.82 o 
  13   7   8     8727.18     9636.75    292.84 o 
  15   7   8     4374.54     4125.92    202.54 o 
  17   7   8     8876.69    10337.14    319.41 o 
  19   7   8      126.97      -36.57     58.15 o 
  21   7   8     2776.87     3117.73    212.19 o 
  23   7   8      890.02      688.16     89.39 o 
  25   7   8     3327.13     3459.57    186.01 o 
  27   7   8      153.86      291.48     78.01 o 
 -36   8   8      348.63      329.04     91.45 o 
 -34   8   8      168.79      147.19     76.30 o 
 -32   8   8       44.48       46.91     70.92 o 
 -30   8   8       48.10      -37.79     69.09 o 
 -28   8   8      613.54      503.97     85.39 o 
 -26   8   8      233.79      353.23     72.61 o 
 -24   8   8     1248.14     1348.73    163.90 o 
 -22   8   8      565.13      823.09    163.80 o 
 -20   8   8      310.62       96.78    100.52 o 
 -18   8   8       41.23       93.35     74.47 o 
 -16   8   8      833.56      886.65    115.29 o 
 -14   8   8        2.00      -19.01     63.37 o 
 -12   8   8     5685.84     5150.81    249.64 o 
 -10   8   8     1204.67     1238.89    102.77 o 
  -8   8   8     1339.67     1508.61    129.22 o 
  -6   8   8       59.26       81.74     46.85 o 
  -4   8   8      359.30      526.10     84.00 o 
  -2   8   8      426.15      500.80     82.98 o 
   0   8   8     3911.40     4099.64    185.29 o 
   2   8   8      489.78      558.68     96.54 o 
   4   8   8     3094.79     2791.87    134.63 o 
   6   8   8      138.99       69.67     38.32 o 
   8   8   8      268.92      261.78     51.94 o 
  10   8   8      471.85      311.54     58.19 o 
  12   8   8        4.36       28.83     48.09 o 
  14   8   8       92.05      110.59     60.11 o 
  16   8   8        4.05        8.13     55.78 o 
  18   8   8      656.92      673.33     80.04 o 
  20   8   8       16.09       71.52     60.96 o 
  22   8   8       54.61      -10.68     57.97 o 
  24   8   8      149.66      152.43     82.20 o 
  26   8   8      257.02      381.52    107.23 o 
 -35   9   8        0.63      -24.67     79.66 o 
 -33   9   8     3397.86     3016.47    219.59 o 
 -31   9   8        5.56      -76.39     76.39 o 
 -29   9   8     3740.01     3932.17    203.50 o 
 -27   9   8     1635.07     1374.54    136.21 o 
 -25   9   8    13835.28    13688.46    361.48 o 
 -23   9   8     1417.65     1283.06    159.18 o 
 -21   9   8     1636.65     1263.85    223.22 o 
 -19   9   8     1944.72     2198.30    187.76 o 
 -17   9   8    10451.52    11905.67    408.63 o 
 -15   9   8     2642.77     2659.78    192.62 o 
 -13   9   8      166.69      173.28     72.92 o 
 -11   9   8     3132.97     3733.06    218.27 o 
  -9   9   8     5185.70     7372.80    309.31 o 
  -7   9   8    10831.44    10318.16    501.06 o 
  -5   9   8     3010.95     2066.62    134.31 o 
  -3   9   8     2972.54     3121.85    163.94 o 
  -1   9   8     7483.29     8749.37    273.54 o 
   1   9   8     4840.80     4882.50    209.29 o 
   3   9   8     2445.61     2262.86    147.31 o 
   5   9   8      340.79      566.60     78.60 o 
   7   9   8      800.29      896.75     86.54 o 
   9   9   8      817.22     1199.83     99.39 o 
  11   9   8     6381.92     6681.77    225.67 o 
  13   9   8     4718.86     4793.37    176.24 o 
  15   9   8      132.51       96.29     47.50 o 
  17   9   8     6411.91     6234.10    228.33 o 
  19   9   8      142.75        8.88     98.78 o 
  21   9   8     2210.77     2431.17    151.44 o 
  23   9   8       45.31      -52.49     67.77 o 
  25   9   8     2259.08     2476.24    249.47 o 
 -34  10   8        1.21      -51.88     78.04 o 
 -32  10   8      217.22      159.03    101.47 o 
 -30  10   8      906.57      727.18    141.29 o 
 -28  10   8      441.18      527.05    113.54 o 
 -26  10   8     1900.46     1475.81    128.99 o 
 -24  10   8     2793.29     3195.27    290.43 o 
 -22  10   8      380.58      339.40    104.84 o 
 -20  10   8     2186.88     2263.49    191.14 o 
 -18  10   8      101.93       53.83     76.29 o 
 -16  10   8      946.25      767.99    113.69 o 
 -14  10   8      232.16      152.88     66.97 o 
 -12  10   8     4786.38     5372.68    268.44 o 
 -10  10   8      659.21     1008.60    162.33 o 
  -8  10   8      865.86     1003.37    164.63 o 
  -6  10   8     1072.98      704.89    107.11 o 
  -4  10   8     6819.28     7198.72    253.21 o 
  -2  10   8     1135.44     1079.93    104.49 o 
   0  10   8      603.07      565.78    116.88 o 
   2  10   8      391.62      510.29     80.81 o 
   4  10   8     4200.37     4210.91    241.21 o 
   6  10   8     5115.01     4928.11    222.84 o 
   8  10   8      636.40      564.00     64.54 o 
  10  10   8     1437.74     1059.65     92.73 o 
  12  10   8      891.74      847.00     89.15 o 
  14  10   8      627.85      905.86     86.17 o 
  16  10   8       42.33      184.87     56.62 o 
  18  10   8      832.70      961.21     98.56 o 
  20  10   8       16.51        9.62     55.05 o 
  22  10   8      530.84      474.18     91.47 o 
  24  10   8      318.16      242.71    109.33 o 
 -33  11   8      809.99      559.63    198.45 o 
 -31  11   8      383.80      421.56    108.73 o 
 -29  11   8     9775.91     9045.52    368.40 o 
 -27  11   8      207.58      264.48     88.73 o 
 -25  11   8      997.66      998.24    125.35 o 
 -23  11   8       61.13       43.28     88.46 o 
 -21  11   8     8164.94     7727.65    366.48 o 
 -19  11   8      527.96      364.14    143.30 o 
 -17  11   8      178.27       12.78     90.27 o 
 -15  11   8       93.62      134.41     68.41 o 
 -13  11   8     7591.47     8453.77    350.81 o 
 -11  11   8      199.65      279.51    113.02 o 
  -9  11   8      502.93      578.51    139.27 o 
  -7  11   8      657.38     1088.51    303.45 o 
  -5  11   8    10905.46    11211.61    400.33 o 
  -3  11   8     5874.10     6325.59    303.44 o 
  -1  11   8      953.90      461.04     81.51 o 
   1  11   8      159.31       69.20     54.89 o 
   3  11   8     1207.95     1250.85    119.09 o 
   5  11   8     3589.89     2699.16    170.91 o 
   7  11   8      148.95       48.23     59.72 o 
   9  11   8      205.59      162.71     99.16 o 
  11  11   8     1223.70     1502.95    131.71 o 
  13  11   8     6447.70     5533.93    197.01 o 
  15  11   8       59.69       23.04     46.30 o 
  17  11   8      784.53      708.56    113.54 o 
  19  11   8      716.06      690.43     91.12 o 
  21  11   8     2849.24     2679.40    189.68 o 
  23  11   8       14.27       44.89     75.77 o 
 -30  12   8       49.38      -76.82    117.40 o 
 -28  12   8      579.03      879.12    157.22 o 
 -26  12   8     1128.30      778.36    120.74 o 
 -24  12   8     1743.51     1980.10    177.21 o 
 -22  12   8       46.29       49.69     81.27 o 
 -20  12   8     1691.77     2069.89    207.23 o 
 -18  12   8      147.60       41.42    105.18 o 
 -16  12   8     2494.05     3031.60    227.54 o 
 -14  12   8     1103.14     1071.69    139.89 o 
 -12  12   8     3511.00     3927.18    325.48 o 
 -10  12   8      671.26      435.14    140.60 o 
  -8  12   8     9434.74    10860.12    520.23 o 
  -6  12   8       20.49       91.08     97.45 o 
  -4  12   8     1177.44     1202.05    182.72 o 
  -2  12   8       34.71      -45.83     85.05 o 
   0  12   8     5916.02     6777.18    268.32 o 
   2  12   8       22.88      272.90     69.41 o 
   4  12   8     3350.06     3835.95    240.30 o 
   6  12   8     1956.90     1817.25    144.44 o 
   8  12   8     1239.11     1183.68    129.47 o 
  10  12   8       59.18       45.33     58.41 o 
  12  12   8      879.31      878.49    109.08 o 
  14  12   8      115.44      128.40    107.89 o 
  16  12   8      570.02      959.82    104.06 o 
  18  12   8      471.72      542.96     97.72 o 
  20  12   8     3351.35     2980.33    196.02 o 
 -27  13   8       96.17      104.01     84.69 o 
 -25  13   8     1230.16     1132.74    143.06 o 
 -23  13   8        7.87     -102.39    102.39 o 
 -21  13   8      126.86       36.55     99.74 o 
 -19  13   8       25.85       63.45     78.66 o 
 -17  13   8     1842.40     1606.34    178.72 o 
 -15  13   8      226.51      176.87    194.00 o 
 -13  13   8        3.23       -2.41    170.86 o 
 -11  13   8        6.23       24.25    130.81 o 
  -9  13   8     3631.60     3634.29    317.14 o 
  -7  13   8     2861.00     2977.94    409.35 o 
  -5  13   8      159.20       95.85    155.73 o 
  -3  13   8       58.24      -18.57     99.63 o 
  -1  13   8     2018.80     2053.22    622.03 o 
   1  13   8     2246.04     1840.55    185.48 o 
   3  13   8       20.02      -69.57     69.57 o 
   5  13   8       11.09       -2.20     60.65 o 
   7  13   8      378.33      289.72     77.04 o 
   9  13   8     2076.47     1536.18    144.30 o 
  11  13   8      295.02      233.24     79.10 o 
  13  13   8        0.08        1.18     63.44 o 
  15  13   8       18.24       40.44     64.46 o 
  17  13   8      922.16      705.81    170.97 o 
 -24  14   8      646.56      585.59    112.31 o 
 -22  14   8      489.27      363.94    245.19 o 
 -20  14   8     1060.48      630.84    220.05 o 
 -18  14   8      798.24      490.42    116.05 o 
 -16  14   8     1105.52     1094.27    197.54 o 
 -14  14   8      208.55      338.25    135.25 o 
 -12  14   8     3232.42     2814.53    441.39 o 
 -10  14   8      160.92      -38.68    112.51 o 
  -8  14   8     3131.41     3492.54    327.97 o 
  -6  14   8       27.17      129.09    113.18 o 
  -4  14   8     4422.28     5045.44    417.36 o 
  -2  14   8       59.96     -126.19    126.19 o 
   0  14   8     2615.64     2221.84    266.56 o 
   2  14   8      408.66      489.06    143.27 o 
   4  14   8     2997.07     3552.56    247.01 o 
   6  14   8      518.35      470.21    113.03 o 
   8  14   8     1859.52     1770.09    162.87 o 
  10  14   8      199.80      202.70     82.46 o 
  12  14   8      625.51     1065.29    126.80 o 
  14  14   8     1075.82     1000.05    127.12 o 
  16  14   8      556.94      507.24    211.79 o 
 -21  15   8        0.97      -12.46     91.54 o 
 -19  15   8      112.90      105.82     94.05 o 
 -17  15   8      102.28      415.76    155.07 o 
 -15  15   8       60.07       40.84    118.76 o 
 -13  15   8      124.41      128.19    102.03 o 
 -11  15   8        8.47       28.72    119.54 o 
  -9  15   8       13.04      174.30    112.54 o 
  -7  15   8       20.12      -88.99    101.94 o 
  -5  15   8       49.66      -86.64    112.00 o 
  -3  15   8       23.68      -48.17    120.80 o 
  -1  15   8       98.19      157.06    112.13 o 
   1  15   8      221.02      432.09    129.92 o 
   3  15   8       69.43       91.91    184.21 o 
   5  15   8       16.15      -66.22    127.62 o 
   7  15   8      651.16      446.35    101.07 o 
   9  15   8      154.96      280.31     97.52 o 
  11  15   8        4.55       -5.73     69.90 o 
 -16  16   8     1967.46     2215.18    417.36 o 
 -14  16   8        0.74     -119.54    119.54 o 
 -12  16   8      348.03      328.64    130.81 o 
 -10  16   8      218.84      -49.15    100.04 o 
  -8  16   8     2183.65     2203.78    288.32 o 
  -6  16   8      121.16      127.33    117.42 o 
  -4  16   8     1051.92      664.38    171.24 o 
  -2  16   8      107.54      121.73    185.10 o 
   0  16   8     3245.89     3506.96    341.60 o 
   2  16   8      196.20      204.86    120.14 o 
   4  16   8      876.73      -15.78    124.57 o 
   6  16   8        1.55      -71.90    208.23 o 
  -7  17   8      212.75      891.70    232.26 o 
  -5  17   8        5.57       44.15    121.28 o 
  -3  17   8       47.66      192.66    181.54 o 
 -39   1   9     2817.64     3335.47    662.97 o 
 -37   1   9     3071.94     2890.96    282.62 o 
 -35   1   9     1837.45     2256.33    361.30 o 
 -33   1   9     5502.10     5380.79    361.79 o 
 -31   1   9     2252.03     2090.87    228.10 o 
 -29   1   9     8892.17     9623.09    368.19 o 
 -27   1   9     4930.23     5726.75    277.56 o 
 -25   1   9     6274.15     5710.50    234.87 o 
 -23   1   9     3252.35     3022.54    169.49 o 
 -21   1   9    13247.02    14639.67    351.18 o 
 -19   1   9       10.27        2.33     35.60 o 
 -17   1   9     9827.69     9436.37    202.91 o 
 -15   1   9     1335.69     1142.91     72.64 o 
 -13   1   9    10191.38    11636.20    277.92 o 
 -11   1   9      793.17     1118.84     69.46 o 
  -9   1   9    16885.48    16408.96    277.92 o 
  -7   1   9     1252.52      910.14     72.25 o 
  -5   1   9    17366.15    18340.48    328.41 o 
  -3   1   9     1529.16     1688.39    155.67 o 
  -1   1   9    15603.59    17371.60    491.90 o 
   1   1   9        1.61      -51.62     51.62 o 
   3   1   9     6095.86     5918.26    207.31 o 
   5   1   9      751.79      968.07     90.52 o 
   7   1   9     5845.75     6337.71    226.36 o 
   9   1   9      889.80      626.58     81.58 o 
  11   1   9     4092.54     4662.71    204.34 o 
  13   1   9      893.30     1119.92    108.91 o 
  15   1   9     3285.73     3952.10    199.27 o 
  17   1   9     2595.67     2113.80    151.24 o 
  19   1   9     4077.12     3285.20    191.36 o 
  21   1   9     2424.08     2681.50    217.07 o 
  23   1   9      704.60      999.70    117.94 o 
  25   1   9      700.48      556.33    106.39 o 
  27   1   9     1395.22     1347.80    140.24 o 
  29   1   9     1493.76     1331.03    140.76 o 
 -40   2   9       59.51      -18.94    107.66 o 
 -38   2   9       66.54      -98.81     98.81 o 
 -36   2   9      223.50      151.92     76.42 o 
 -34   2   9        4.39        0.40     76.15 o 
 -32   2   9     1167.22     1244.67    147.74 o 
 -30   2   9     4436.82     4027.39    215.52 o 
 -28   2   9       20.51       40.51     61.55 o 
 -26   2   9      491.69      452.51     66.33 o 
 -24   2   9     2073.64     2155.09    147.73 o 
 -22   2   9     7125.29     6669.87    218.86 o 
 -20   2   9     1424.75     1570.61    120.75 o 
 -18   2   9      635.02      667.49     61.95 o 
 -16   2   9        3.71      -35.70     35.70 o 
 -14   2   9     6953.31     7543.70    179.94 o 
 -12   2   9     5841.34     5605.28    167.66 o 
 -10   2   9      158.91      178.93     40.74 o 
  -8   2   9      278.65      115.19     39.38 o 
  -6   2   9     6187.15     7806.59    200.33 o 
  -4   2   9     6292.33     4621.24    153.33 o 
  -2   2   9      252.28       94.01     45.95 o 
   0   2   9      728.94      195.74     57.27 o 
   2   2   9     3143.39     4695.32    236.53 o 
   4   2   9     1560.72     1206.27    130.14 o 
   6   2   9      112.21      421.59    122.02 o 
   8   2   9        4.09       22.83     46.38 o 
  10   2   9      397.64      737.03     88.73 o 
  12   2   9     3146.44     3649.13    183.49 o 
  14   2   9       11.84      135.10     57.50 o 
  16   2   9       22.87      -56.04     56.04 o 
  18   2   9      440.18      319.38     70.51 o 
  20   2   9     1634.60     1756.05    146.60 o 
  22   2   9      448.19      317.31     81.99 o 
  24   2   9       12.74        4.99     82.72 o 
  26   2   9        1.10      -37.94     73.87 o 
  28   2   9     1611.41     1907.60    155.16 o 
 -39   3   9      302.30      265.59    120.49 o 
 -37   3   9      666.15      427.14    112.42 o 
 -35   3   9       82.64       90.92    110.36 o 
 -33   3   9      730.71      730.71    124.82 o 
 -31   3   9      440.31      500.73    134.02 o 
 -29   3   9     3345.32     3516.63    200.85 o 
 -27   3   9     2927.33     3153.00    183.92 o 
 -25   3   9     6095.17     6484.49    352.97 o 
 -23   3   9     1966.70     2525.45    155.11 o 
 -21   3   9     5372.42     4932.99    207.21 o 
 -19   3   9      983.78      687.77     67.42 o 
 -17   3   9      153.47      414.95     50.98 o 
 -15   3   9       13.84       64.51     34.11 o 
 -13   3   9     4830.40     4523.58    130.20 o 
 -11   3   9      457.12      337.77     48.20 o 
  -9   3   9     4896.45     5446.88    217.39 o 
  -7   3   9      229.73      438.72     54.73 o 
  -5   3   9    13421.53    12521.58    257.02 o 
  -3   3   9     4995.83     4304.64    134.99 o 
  -1   3   9    32212.72    37052.80    599.14 o 
   1   3   9     1947.59     1675.38     86.93 o 
   3   3   9    12854.85    13660.80    361.79 o 
   5   3   9       51.86      -20.07     59.60 o 
   7   3   9     6051.77     5228.19    237.68 o 
   9   3   9     1511.78     2972.32    162.91 o 
  11   3   9     2112.20     2811.38    160.98 o 
  13   3   9      112.02      -52.85     56.67 o 
  15   3   9     3877.57     3016.22    176.48 o 
  17   3   9     3569.20     4208.85    212.70 o 
  19   3   9     2590.06     2511.26    169.54 o 
  21   3   9      863.71      574.80     93.96 o 
  23   3   9     2164.11     1905.93    158.80 o 
  25   3   9     1079.49     1304.39    134.64 o 
  27   3   9      245.50      564.16     82.54 o 
 -38   4   9      785.98      849.25    140.55 o 
 -36   4   9     2785.14     2688.56    228.40 o 
 -34   4   9     4441.42     4844.81    267.68 o 
 -32   4   9      121.47      173.87    111.23 o 
 -30   4   9     1705.08     1625.83    143.86 o 
 -28   4   9        2.92       84.96     59.23 o 
 -26   4   9     4885.40     4933.50    183.26 o 
 -24   4   9      650.04      733.44     83.67 o 
 -22   4   9       28.86       62.83     47.24 o 
 -20   4   9       20.63       45.31     45.44 o 
 -18   4   9     4294.10     4850.69    200.30 o 
 -16   4   9     3226.51     3001.75    143.16 o 
 -14   4   9      170.50      283.58     50.08 o 
 -12   4   9      253.38      359.88     55.45 o 
 -10   4   9     7141.97     9025.58    240.77 o 
  -8   4   9    14452.87    13840.67    275.86 o 
  -6   4   9      330.12      316.23     51.98 o 
  -4   4   9     2571.82     2614.73    107.43 o 
  -2   4   9     5070.76     5711.60    168.96 o 
   0   4   9     8261.63     8831.06    196.27 o 
   2   4   9      316.32      779.39     64.45 o 
   4   4   9       14.27       13.92     45.95 o 
   6   4   9     2929.57     4340.52    303.80 o 
   8   4   9    13054.88    14110.02    391.62 o 
  10   4   9       33.34      -43.15     58.83 o 
  12   4   9       32.15      -10.82     73.98 o 
  14   4   9     1368.89     1278.51    120.50 o 
  16   4   9     5563.86     6462.29    260.00 o 
  18   4   9       18.66       38.33     63.97 o 
  20   4   9      828.40      797.68    123.31 o 
  22   4   9       26.42      -70.99     70.99 o 
  24   4   9     3016.71     3445.43    210.79 o 
  26   4   9      187.07      144.39     62.24 o 
  28   4   9       59.10       55.37    109.30 o 
 -37   5   9       85.52       50.22     73.10 o 
 -35   5   9       84.03       63.49     71.79 o 
 -33   5   9      107.96       61.27     59.14 o 
 -31   5   9      847.70     1203.62    119.60 o 
 -29   5   9      394.74      216.13     59.58 o 
 -27   5   9     2109.31     1590.50    110.03 o 
 -25   5   9     3146.06     3654.31    177.17 o 
 -23   5   9      690.27      746.85     83.71 o 
 -21   5   9     1005.86      603.84     79.73 o 
 -19   5   9     4549.00     4359.53    197.83 o 
 -17   5   9     3010.22     3493.24    221.60 o 
 -15   5   9     6667.17     7427.49    374.80 o 
 -13   5   9      594.26      135.58     52.31 o 
 -11   5   9      444.06      198.94     43.78 o 
  -9   5   9     5600.41     6641.10    175.77 o 
  -7   5   9      129.85       16.37     41.86 o 
  -5   5   9      479.48      257.11     69.69 o 
  -3   5   9      244.31      228.41     48.49 o 
  -1   5   9    19634.78    21758.02    310.00 o 
   1   5   9       15.20       30.09     33.54 o 
   3   5   9     4482.23     4019.72    153.50 o 
   5   5   9      824.05      869.69     77.17 o 
   7   5   9      679.16      841.47    101.77 o 
   9   5   9      173.07      119.93     87.51 o 
  11   5   9     2725.28     2629.17    180.28 o 
  13   5   9      796.75      601.04     98.40 o 
  15   5   9     1776.59     1601.19    133.55 o 
  17   5   9      243.26      214.85     67.78 o 
  19   5   9     3296.75     3055.53    190.88 o 
  21   5   9      597.04      588.68    136.54 o 
  23   5   9      332.76      225.57     70.42 o 
  25   5   9        8.39      -37.96     63.79 o 
  27   5   9      761.64     1089.56    118.53 o 
 -36   6   9      786.30      710.33    107.62 o 
 -34   6   9     4474.22     4104.78    215.31 o 
 -32   6   9        4.66      -39.40     61.01 o 
 -30   6   9     8174.89     8846.12    264.75 o 
 -28   6   9      457.54      410.59    118.86 o 
 -26   6   9     3857.42     3817.11    167.04 o 
 -24   6   9      365.88      425.39     70.55 o 
 -22   6   9    12289.20    12754.94    374.18 o 
 -20   6   9     1724.29     1682.15    137.69 o 
 -18   6   9     5699.99     6214.30    287.87 o 
 -16   6   9        6.13        9.33     55.47 o 
 -14   6   9    15354.68    16864.67    377.99 o 
 -12   6   9     2065.19     2725.35    153.11 o 
 -10   6   9     8964.18     9837.10    278.92 o 
  -8   6   9     2737.89     2594.21    143.03 o 
  -6   6   9    12147.46    13951.62    326.27 o 
  -4   6   9    10557.93    11525.75    286.89 o 
  -2   6   9      129.50       90.79     37.06 o 
   0   6   9      550.21      547.40     74.00 o 
   2   6   9      165.76      121.29     48.56 o 
   4   6   9     1296.44     1300.07     93.58 o 
   6   6   9      264.66      489.21     62.31 o 
   8   6   9     4252.84     3683.65    178.91 o 
  10   6   9     2496.95     2066.81    197.05 o 
  12   6   9    12447.09    14124.09    420.39 o 
  14   6   9      292.07      185.04     81.63 o 
  16   6   9     4623.03     5327.58    335.43 o 
  18   6   9      464.13      305.51     91.00 o 
  20   6   9     7666.05     7959.44    307.99 o 
  22   6   9       54.41        7.75     57.60 o 
  24   6   9     2324.08     2567.46    166.61 o 
  26   6   9       30.99       16.38     61.48 o 
 -35   7   9       21.54       94.29     59.94 o 
 -33   7   9       22.75        4.29     59.41 o 
 -31   7   9     1048.98      855.62     89.27 o 
 -29   7   9      560.13      545.45     74.46 o 
 -27   7   9        7.12       65.72     78.25 o 
 -25   7   9       30.72      160.94     60.87 o 
 -23   7   9      693.50      668.78     78.57 o 
 -21   7   9      693.11      571.19    111.82 o 
 -19   7   9       11.23        1.75     64.73 o 
 -17   7   9      976.65     1726.38    213.10 o 
 -15   7   9       63.16       34.28     62.36 o 
 -13   7   9     1471.77     2156.94    173.36 o 
 -11   7   9     2295.82     2355.26    144.52 o 
  -9   7   9     2399.47     2871.13    190.74 o 
  -7   7   9      147.84      176.47     50.83 o 
  -5   7   9      124.40      104.96     82.72 o 
  -3   7   9      900.64     1073.01     98.69 o 
  -1   7   9     1998.26     2304.45    141.68 o 
   1   7   9      277.96      470.10     71.53 o 
   3   7   9      642.90      617.18     67.22 o 
   5   7   9      116.95      136.58     46.48 o 
   7   7   9     2956.25     4122.92    169.45 o 
   9   7   9      281.43      408.37     73.76 o 
  11   7   9      213.24      146.69     60.42 o 
  13   7   9      177.82       45.52    116.44 o 
  15   7   9      539.52      651.17    106.06 o 
  17   7   9      554.67      511.32    103.14 o 
  19   7   9       92.32      -15.08     69.89 o 
  21   7   9      370.92      430.99    113.54 o 
  23   7   9       19.47       40.31     68.34 o 
  25   7   9       98.71      -79.51     79.51 o 
 -34   8   9     1750.63     1829.58    134.32 o 
 -32   8   9       57.58       11.84     56.58 o 
 -30   8   9     4342.33     4512.16    221.54 o 
 -28   8   9      117.82      105.34     65.95 o 
 -26   8   9     9123.27     8373.68    286.67 o 
 -24   8   9        2.82       26.30     76.30 o 
 -22   8   9     9530.99     9999.82    446.17 o 
 -20   8   9     3806.75     3618.58    239.63 o 
 -18   8   9     4446.04     4738.43    334.50 o 
 -16   8   9      915.76     1063.45    146.62 o 
 -14   8   9      857.75      819.35    116.05 o 
 -12   8   9      660.31      719.79    107.03 o 
 -10   8   9     2048.05     1873.95    160.57 o 
  -8   8   9     3204.97     3385.34    212.08 o 
  -6   8   9       25.22       27.29     44.94 o 
  -4   8   9     1884.25     1821.55    130.83 o 
  -2   8   9     4666.28     4207.82    195.91 o 
   0   8   9     3359.13     3187.49    172.32 o 
   2   8   9      575.26      301.47     62.04 o 
   4   8   9     1802.12     2203.92    162.61 o 
   6   8   9     2066.13     1758.32    115.62 o 
   8   8   9     2862.36     3415.42    161.01 o 
  10   8   9     1813.59     1615.77    140.52 o 
  12   8   9     3198.79     2633.85    164.66 o 
  14   8   9       15.46       -1.85     67.67 o 
  16   8   9     2366.82     3002.75    215.54 o 
  18   8   9      714.47      579.66     89.23 o 
  20   8   9     2385.88     2479.14    175.72 o 
  22   8   9       78.86      -14.76     76.05 o 
  24   8   9      733.68      595.78    106.61 o 
 -33   9   9      253.58      341.50    131.27 o 
 -31   9   9      119.08      185.60     89.75 o 
 -29   9   9     2214.88     2365.83    163.19 o 
 -27   9   9      132.13      201.74     62.74 o 
 -25   9   9      300.25      174.29     74.24 o 
 -23   9   9      230.32      357.02     99.25 o 
 -21   9   9     2486.98     2469.19    208.81 o 
 -19   9   9      193.30      236.71     72.81 o 
 -17   9   9      104.94       90.29     78.42 o 
 -15   9   9      588.00      701.49    199.32 o 
 -13   9   9     3314.95     3109.76    267.71 o 
 -11   9   9      430.15      470.55     95.50 o 
  -9   9   9     1382.32     1490.58    153.08 o 
  -7   9   9       27.34       27.52     70.18 o 
  -5   9   9     1966.96     2532.67    190.47 o 
  -3   9   9     1448.05     1860.53    136.38 o 
  -1   9   9       90.56      121.44     54.84 o 
   1   9   9       76.21       41.91     60.37 o 
   3   9   9     4950.56     5735.07    237.08 o 
   5   9   9     1806.01     1341.33    122.57 o 
   7   9   9       40.07      -62.68     62.68 o 
   9   9   9      163.92       69.05     48.05 o 
  11   9   9     1686.28     2626.13    164.64 o 
  13   9   9     1081.03     1251.36    119.88 o 
  15   9   9      152.12      -43.68     55.95 o 
  17   9   9       84.38       41.57     67.04 o 
  19   9   9      229.07      319.96     83.48 o 
  21   9   9      405.93      642.51     96.03 o 
  23   9   9      238.80       95.94    173.63 o 
 -32  10   9        2.74       28.74    209.88 o 
 -30  10   9     3807.58     3562.51    231.31 o 
 -28  10   9        3.43      -14.67     61.45 o 
 -26  10   9     1864.46     2291.54    162.66 o 
 -24  10   9      745.62      714.22    132.49 o 
 -22  10   9     4142.62     3165.98    243.58 o 
 -20  10   9      112.48      225.58     78.25 o 
 -18  10   9     2747.79     2567.27    265.35 o 
 -16  10   9      637.79      590.50    105.64 o 
 -14  10   9     2350.43     2062.49    231.06 o 
 -12  10   9      272.11      128.73    105.90 o 
 -10  10   9     4536.06     4706.01    338.66 o 
  -8  10   9     3258.00     3814.31    240.72 o 
  -6  10   9     6235.05     6331.02    301.87 o 
  -4  10   9      928.68      528.86    102.01 o 
  -2  10   9     3440.92     3128.94    180.12 o 
   0  10   9     3231.14     3499.36    189.75 o 
   2  10   9     1010.98     1005.79    109.15 o 
   4  10   9      566.37      815.94    101.03 o 
   6  10   9      970.14     1104.05    114.81 o 
   8  10   9     1082.04      743.81     98.05 o 
  10  10   9     1804.90     1314.49    126.50 o 
  12  10   9     2000.76     2438.03    145.33 o 
  14  10   9     1247.85     1210.67    140.38 o 
  16  10   9     2533.13     1986.94    141.34 o 
  18  10   9        0.91       95.04     63.05 o 
  20  10   9     2408.88     1934.90    167.52 o 
 -31  11   9     1116.49     1065.95    197.62 o 
 -29  11   9     2156.22     2463.38    205.47 o 
 -27  11   9      470.00      515.62     91.83 o 
 -25  11   9     1894.42     1900.90    260.95 o 
 -23  11   9       15.47       17.61     89.31 o 
 -21  11   9      768.48     1304.89    162.88 o 
 -19  11   9      140.92       72.16    118.95 o 
 -17  11   9     2306.62     2345.02    201.79 o 
 -15  11   9      241.53      345.59    125.83 o 
 -13  11   9     1194.45     1159.73    182.36 o 
 -11  11   9      152.02      389.33    125.47 o 
  -9  11   9     6205.07     5183.80    364.90 o 
  -7  11   9      796.67     1167.93    178.62 o 
  -5  11   9     1146.60     1601.88    170.98 o 
  -3  11   9       66.36       40.06     79.08 o 
  -1  11   9     4549.79     4589.05    221.07 o 
   1  11   9      217.52      273.62     69.10 o 
   3  11   9      104.72      -46.55     61.12 o 
   5  11   9      337.76      144.87     61.51 o 
   7  11   9     1757.43     1978.98    153.05 o 
   9  11   9      105.82       50.86     67.78 o 
  11  11   9      572.83      523.09     95.82 o 
  13  11   9     1158.46     1080.63    140.68 o 
  15  11   9     1067.11      982.68    102.10 o 
  17  11   9      649.65      896.22    105.89 o 
  19  11   9       56.39       36.34     75.28 o 
 -28  12   9      955.65      976.12    140.32 o 
 -26  12   9      413.62      211.28     77.03 o 
 -24  12   9       26.42      239.11    102.09 o 
 -22  12   9      775.42      753.64    131.06 o 
 -20  12   9      153.48       28.96     77.45 o 
 -18  12   9      890.96      715.01    218.02 o 
 -16  12   9       27.81       82.70    102.09 o 
 -14  12   9     1336.52     1387.24    214.46 o 
 -12  12   9     1245.50     1168.87    195.01 o 
 -10  12   9     4026.82     3449.34    578.43 o 
  -8  12   9      306.80      535.75    314.13 o 
  -6  12   9     4897.94     4430.38    461.85 o 
  -4  12   9     1310.31     1207.94    154.25 o 
  -2  12   9     1767.60     1192.87    244.47 o 
   0  12   9      116.10      -56.82     92.34 o 
   2  12   9      393.65      164.33     93.08 o 
   4  12   9      201.19       88.56     87.34 o 
   6  12   9     1200.25     1110.77    121.56 o 
   8  12   9      310.84      275.26     78.00 o 
  10  12   9      235.79      191.89     80.77 o 
  12  12   9      647.37      419.10     89.70 o 
  14  12   9      203.47      367.18    160.54 o 
  16  12   9     1762.68     1691.30    179.92 o 
 -25  13   9     1389.61     1305.12    155.76 o 
 -23  13   9      110.48       46.39     96.93 o 
 -21  13   9      697.46      526.72    288.22 o 
 -19  13   9      606.82      610.94    173.00 o 
 -17  13   9     1333.90     1251.29    209.48 o 
 -15  13   9        0.04     -138.98    138.98 o 
 -13  13   9     1830.70     1950.22    383.54 o 
 -11  13   9     1008.87      806.51    174.92 o 
  -9  13   9     4448.99     4438.09    368.42 o 
  -7  13   9      219.80      282.62    223.36 o 
  -5  13   9     3649.27     3436.99    488.55 o 
  -3  13   9      399.18      302.99    121.87 o 
  -1  13   9     4969.47     6012.07    434.17 o 
   1  13   9     1380.36     1726.19    182.64 o 
   3  13   9     1947.18     1607.41    148.17 o 
   5  13   9       83.40       14.17     75.05 o 
   7  13   9     1590.83     1718.87    152.42 o 
   9  13   9     1771.30     1936.17    182.32 o 
  11  13   9      108.75      -50.11     69.02 o 
  13  13   9      502.59      391.92     97.36 o 
  15  13   9      958.07     1254.42    196.38 o 
 -22  14   9      240.51       64.95    220.69 o 
 -20  14   9        8.13     -207.42    464.52 o 
 -18  14   9       15.48      -18.12    110.73 o 
 -16  14   9       41.22     -103.71    113.02 o 
 -14  14   9      276.85       87.11    246.50 o 
 -12  14   9        4.76     -100.82    121.40 o 
 -10  14   9        4.47       58.31    102.09 o 
  -8  14   9        9.05      201.36    467.19 o 
  -6  14   9      538.48      204.23    112.74 o 
  -4  14   9       12.12      124.47    330.15 o 
  -2  14   9       29.94      115.80    111.57 o 
   0  14   9        6.63      186.81     99.21 o 
   2  14   9      347.95      235.01    169.08 o 
   4  14   9        0.48      -20.76     80.28 o 
   6  14   9      579.56      564.58     99.89 o 
   8  14   9      555.29      288.75     98.65 o 
  10  14   9       93.51       33.79     78.61 o 
 -17  15   9      233.04       -6.40    125.36 o 
 -15  15   9      730.20      237.07    141.49 o 
 -13  15   9     1983.07     2415.92    405.79 o 
 -11  15   9      201.92      533.55    163.80 o 
  -9  15   9      967.00     1017.62    200.70 o 
  -7  15   9      521.23      245.61    129.89 o 
  -5  15   9     2388.24     2663.27    306.69 o 
  -3  15   9      399.54      297.18    138.09 o 
  -1  15   9     1389.62     1217.00    208.52 o 
   1  15   9      116.09      165.12    144.16 o 
   3  15   9     2350.56     2379.64    292.39 o 
   5  15   9     1018.99     1276.02    222.42 o 
   7  15   9      806.91      448.30    117.91 o 
 -10  16   9       19.72       82.38    121.12 o 
  -8  16   9      149.09      286.60    128.62 o 
  -6  16   9        3.38      262.19    233.15 o 
  -4  16   9       67.33       66.04    178.87 o 
  -2  16   9        2.45       44.02    211.79 o 
 -38   0  10        2.26      -90.77    138.82 o 
 -36   0  10     2130.20     2383.12    384.43 o 
 -34   0  10     6227.07     5588.50    535.71 o 
 -32   0  10     2540.72     2586.02    366.63 o 
 -30   0  10     1494.99     1767.32    299.00 o 
 -28   0  10     6121.69     6969.54    392.61 o 
 -26   0  10    10681.68    10709.23    472.21 o 
 -24   0  10      278.60      294.45    107.68 o 
 -22   0  10      908.92      889.04    197.56 o 
 -20   0  10     3268.99     2839.95    315.02 o 
 -18   0  10    11785.85    13541.95    474.74 o 
 -16   0  10      723.21      437.89     73.82 o 
 -14   0  10     6637.58     6679.49    361.19 o 
 -12   0  10     3143.94     2538.16    219.44 o 
 -10   0  10    12489.64    13931.85    376.44 o 
  -8   0  10      176.16      -58.01     74.68 o 
  -6   0  10    17052.37    18009.01    502.71 o 
  -4   0  10     4827.42     4100.61    357.74 o 
  -2   0  10    28313.61    31854.47    984.22 o 
   0   0  10     1865.19     2231.84    272.31 o 
   2   0  10     5105.71     6496.19    464.52 o 
   4   0  10     8470.01    10950.39    522.36 o 
   6   0  10     5773.30     5777.85    320.20 o 
   8   0  10     2756.32     4328.22    357.74 o 
  10   0  10     2767.87     2183.62    212.67 o 
  12   0  10     1391.93     1161.56    164.23 o 
  14   0  10    14098.90    14084.11    540.87 o 
  16   0  10     9567.74     9482.23    652.29 o 
  18   0  10     1919.45     1638.71    204.39 o 
  20   0  10       24.36      -60.72    145.94 o 
  22   0  10     1325.35     1211.30    243.83 o 
  24   0  10     1630.03     2097.07    243.40 o 
  26   0  10        9.48      -16.43    105.40 o 
 -37   1  10      577.38      223.52    109.46 o 
 -35   1  10       93.30      -63.88    194.00 o 
 -33   1  10       10.71       79.10     89.37 o 
 -31   1  10       19.55      -10.84     95.24 o 
 -29   1  10      107.33      109.26     65.28 o 
 -27   1  10     3080.24     3043.74    214.24 o 
 -25   1  10      273.40      309.20     74.68 o 
 -23   1  10       89.95      -53.43     53.43 o 
 -21   1  10     3339.26     3821.71    188.75 o 
 -19   1  10     1503.02     2205.90    123.28 o 
 -17   1  10      250.31      500.56     64.38 o 
 -15   1  10       34.86      203.96     37.01 o 
 -13   1  10     2455.35     2772.62    120.49 o 
 -11   1  10     1535.94     1978.27    156.17 o 
  -9   1  10      258.04      267.88     49.93 o 
  -7   1  10       22.42       72.28     55.59 o 
  -5   1  10     3818.24     4191.17    204.29 o 
  -3   1  10       43.05       73.27     76.78 o 
  -1   1  10       90.98      193.69     77.33 o 
   1   1  10       28.93      -19.75     54.91 o 
   3   1  10      378.20       89.59     84.18 o 
   5   1  10      346.51      773.99     88.19 o 
   7   1  10        0.80       32.74     54.97 o 
   9   1  10      301.14      180.40     94.28 o 
  11   1  10     1017.78      967.65    103.04 o 
  13   1  10      125.74       71.12     58.45 o 
  15   1  10      603.46      488.66     87.69 o 
  17   1  10       27.65       71.23     68.74 o 
  19   1  10       52.94       50.26     66.23 o 
  21   1  10       11.34       67.35     73.29 o 
  23   1  10      662.94      489.14     94.06 o 
  25   1  10       24.10      293.15    210.24 o 
 -38   2  10     1025.91     1092.72    196.31 o 
 -36   2  10     2817.76     3220.51    301.63 o 
 -34   2  10     1500.55     1530.95    206.27 o 
 -32   2  10     1720.58     1758.32    223.99 o 
 -30   2  10     8257.99     7651.34    344.96 o 
 -28   2  10     2163.92     2191.11    183.23 o 
 -26   2  10     1355.18     1834.60    331.49 o 
 -24   2  10     1294.55     1473.43    171.63 o 
 -22   2  10     5398.53     5291.43    224.99 o 
 -20   2  10      450.16      590.75     69.57 o 
 -18   2  10     1068.88      946.48     95.06 o 
 -16   2  10     2071.80     1816.78    115.97 o 
 -14   2  10     8961.28     9047.82    231.64 o 
 -12   2  10      946.48      929.31     78.98 o 
 -10   2  10     6316.44     7540.77    210.14 o 
  -8   2  10     5660.33     6364.94    193.06 o 
  -6   2  10    30764.14    30843.98    559.76 o 
  -4   2  10      506.01      939.71     94.58 o 
  -2   2  10    15406.84    16354.44    503.23 o 
   0   2  10     3628.33     3095.47    182.61 o 
   2   2  10     4985.62     6050.07    255.16 o 
   4   2  10     8022.92     8796.48    313.56 o 
   6   2  10     5537.40     5768.08    261.24 o 
   8   2  10      144.81       95.35     51.68 o 
  10   2  10     5187.37     5261.16    227.03 o 
  12   2  10     6466.85     7077.63    308.27 o 
  14   2  10     4255.67     4142.90    212.74 o 
  16   2  10      533.61      489.26     95.00 o 
  18   2  10     2678.38     2784.81    185.50 o 
  20   2  10     1489.48     1740.22    149.17 o 
  22   2  10      570.00      578.85     95.47 o 
  24   2  10      317.95      102.81    121.77 o 
 -37   3  10      355.26      436.77    113.75 o 
 -35   3  10     2120.61     1960.48    198.37 o 
 -33   3  10      366.83      507.27    107.12 o 
 -31   3  10     1196.09     1225.55    127.91 o 
 -29   3  10      857.48     1013.24    121.62 o 
 -27   3  10     3224.68     2702.59    249.95 o 
 -25   3  10      492.59      780.62     96.23 o 
 -23   3  10     5078.44     5696.73    219.68 o 
 -21   3  10      230.31      396.10     66.29 o 
 -19   3  10       70.93       98.70     46.00 o 
 -17   3  10     2892.54     4220.24    175.51 o 
 -15   3  10     2211.19     3423.23    172.13 o 
 -13   3  10      948.62      500.06     73.11 o 
 -11   3  10     1345.48      915.02     77.10 o 
  -9   3  10    12494.30    12960.13    277.62 o 
  -7   3  10     1081.39     1419.38     96.97 o 
  -5   3  10     3053.05     4208.19    159.70 o 
  -3   3  10      891.55      659.55     99.42 o 
  -1   3  10      113.16       50.35     42.02 o 
   1   3  10      124.91      184.13     48.36 o 
   3   3  10      663.72      817.39    158.88 o 
   5   3  10      885.72      903.55    105.20 o 
   7   3  10     3900.60     4198.63    228.02 o 
   9   3  10      726.88      763.46    112.44 o 
  11   3  10     1083.26     1157.27    113.89 o 
  13   3  10      226.11      108.38     63.82 o 
  15   3  10      312.22      287.45     76.30 o 
  17   3  10      322.72      269.09     94.79 o 
  19   3  10     1242.38     1251.73    131.85 o 
  21   3  10      119.45      -12.43     67.36 o 
  23   3  10      504.67      707.62    108.39 o 
  25   3  10       22.23       39.75     81.77 o 
 -36   4  10      126.94       63.27     97.97 o 
 -34   4  10     1251.46     1000.09    118.38 o 
 -32   4  10     4468.58     4191.02    214.11 o 
 -30   4  10     1749.13     1801.96    166.68 o 
 -28   4  10      460.34      676.26    125.31 o 
 -26   4  10     6364.06     5353.43    222.03 o 
 -24   4  10      942.28      901.99    102.66 o 
 -22   4  10     4048.47     5002.78    203.98 o 
 -20   4  10       87.74      161.52     64.08 o 
 -18   4  10      733.31      283.29     57.18 o 
 -16   4  10     3769.54     2889.76    145.17 o 
 -14   4  10      589.99      843.16     81.74 o 
 -12   4  10     3575.44     4944.26    207.05 o 
 -10   4  10      280.29       84.09     41.54 o 
  -8   4  10      442.75      178.29     43.86 o 
  -6   4  10     5417.47     5858.90    190.05 o 
  -4   4  10      197.45      459.51     60.61 o 
  -2   4  10     3299.70     2774.55    148.78 o 
   0   4  10     1346.75     2219.71    131.27 o 
   2   4  10     2212.68     3178.10    190.73 o 
   4   4  10      347.42      517.01     89.35 o 
   6   4  10      835.30      409.01     78.43 o 
   8   4  10     1636.72     1480.94    206.85 o 
  10   4  10     2975.22     2752.74    193.29 o 
  12   4  10        2.56        0.57     59.90 o 
  14   4  10     1360.24     1417.37    130.26 o 
  16   4  10      436.09      153.34     69.33 o 
  18   4  10     1872.86     1838.87    155.04 o 
  20   4  10      410.61      619.90     97.34 o 
  22   4  10      339.42      310.72     83.22 o 
  24   4  10      386.48      489.04     99.29 o 
 -35   5  10     1376.33     1576.06    149.41 o 
 -33   5  10       50.94       35.86     67.13 o 
 -31   5  10     3436.05     3634.36    199.26 o 
 -29   5  10      107.95      164.78     62.69 o 
 -27   5  10     4025.06     4263.19    202.19 o 
 -25   5  10        4.09      -58.60     58.60 o 
 -23   5  10     2126.99     1800.10    149.88 o 
 -21   5  10     4838.95     5822.74    253.15 o 
 -19   5  10     4096.77     5164.66    268.91 o 
 -17   5  10     1258.06     1942.64    137.27 o 
 -15   5  10     1715.81     1478.99    118.68 o 
 -13   5  10     1126.80     1041.05     89.11 o 
 -11   5  10     3668.58     3171.43    168.42 o 
  -9   5  10       60.21      -29.29     42.22 o 
  -7   5  10     2229.51     2247.79    123.23 o 
  -5   5  10     7490.22     8060.30    226.07 o 
  -3   5  10       70.85      112.38     45.06 o 
  -1   5  10       32.96       22.94     50.61 o 
   1   5  10     1219.36     1191.34    102.45 o 
   3   5  10     4218.62     4405.07    220.87 o 
   5   5  10       30.28       79.01     60.12 o 
   7   5  10     3101.72     4101.39    227.08 o 
   9   5  10     3053.33     3199.26    204.28 o 
  11   5  10     2630.08     2791.48    196.98 o 
  13   5  10        2.53       43.51     71.17 o 
  15   5  10     2422.33     2494.31    199.78 o 
  17   5  10     1317.34      972.90    236.45 o 
  19   5  10     1887.05     2401.15    178.06 o 
  21   5  10      140.09      234.06     82.24 o 
  23   5  10     1596.93     1872.60    169.07 o 
 -34   6  10        5.41       34.91     58.36 o 
 -32   6  10        5.25       71.25     60.67 o 
 -30   6  10      300.48       42.40     69.02 o 
 -28   6  10     2609.16     2211.90    153.62 o 
 -26   6  10      286.93      406.37    261.94 o 
 -24   6  10       19.89        7.84     62.52 o 
 -22   6  10       64.45       53.81     62.08 o 
 -20   6  10     1071.77     1134.94    191.84 o 
 -18   6  10      788.32      788.23    115.44 o 
 -16   6  10     1634.96     1502.28    124.75 o 
 -14   6  10      561.33      471.76     82.98 o 
 -12   6  10       11.11       82.74     68.53 o 
 -10   6  10     3324.12     3454.16    211.02 o 
  -8   6  10      185.80      125.71     45.58 o 
  -6   6  10      679.08      922.72     82.91 o 
  -4   6  10       17.35       17.96     37.79 o 
  -2   6  10      206.52      172.05     64.31 o 
   0   6  10       17.61       40.33     47.63 o 
   2   6  10     2558.04     2842.68    160.87 o 
   4   6  10       58.14      151.53     64.22 o 
   6   6  10     1554.31     1981.89    184.82 o 
   8   6  10      132.25       60.24     68.24 o 
  10   6  10       34.00      -68.57     68.57 o 
  12   6  10      438.98      346.64     89.39 o 
  14   6  10      243.56      330.97     93.15 o 
  16   6  10      320.25      169.72    139.96 o 
  18   6  10       22.95       86.39    153.73 o 
  20   6  10        8.52        7.27     74.53 o 
  22   6  10      508.12      578.28    100.68 o 
 -33   7  10       32.33       -6.64     64.91 o 
 -31   7  10     3140.44     2678.15    223.12 o 
 -29   7  10        0.07      -10.37     65.11 o 
 -27   7  10     3715.10     4179.68    238.70 o 
 -25   7  10      495.81      357.38     94.53 o 
 -23   7  10     5573.44     5232.52    254.35 o 
 -21   7  10      211.08       20.00     73.34 o 
 -19   7  10     2571.50     2743.48    202.99 o 
 -17   7  10     2911.60     2947.49    223.63 o 
 -15   7  10     9950.13    10724.79    322.81 o 
 -13   7  10     2470.50     2304.52    181.00 o 
 -11   7  10     3573.80     2710.26    194.44 o 
  -9   7  10     7303.19     8061.80    327.19 o 
  -7   7  10     3134.39     3019.22    203.20 o 
  -5   7  10      464.12      585.25     77.67 o 
  -3   7  10     2997.49     2781.03    161.25 o 
  -1   7  10     3160.84     3412.28    181.79 o 
   1   7  10      118.44      123.14     55.03 o 
   3   7  10     1345.66     1366.22    118.94 o 
   5   7  10     4577.35     3671.41    321.25 o 
   7   7  10     4218.42     4912.43    248.22 o 
   9   7  10       10.10       37.99     62.18 o 
  11   7  10     2315.49     2000.99    244.03 o 
  13   7  10     1175.69      597.49    174.63 o 
  15   7  10     5446.55     6361.29    313.61 o 
  17   7  10      584.93      666.34    119.17 o 
  19   7  10     2685.46     2339.39    205.67 o 
  21   7  10      242.14      -32.80     73.47 o 
 -32   8  10      941.39      874.97    114.79 o 
 -30   8  10      481.85      494.81     85.35 o 
 -28   8  10      211.56      216.57     65.60 o 
 -26   8  10       30.31       83.40     68.21 o 
 -24   8  10      241.81      237.39     70.57 o 
 -22   8  10      385.58      476.87    232.01 o 
 -20   8  10      859.43      883.96    126.67 o 
 -18   8  10     1094.23      900.08    140.42 o 
 -16   8  10      102.87      245.18    283.87 o 
 -14   8  10        1.52       54.32     86.62 o 
 -12   8  10      961.78     1409.95    146.40 o 
 -10   8  10     1047.44     1136.78    149.64 o 
  -8   8  10      115.26      118.69     68.50 o 
  -6   8  10     1657.20     1318.13    138.56 o 
  -4   8  10      361.75      511.36     79.66 o 
  -2   8  10      130.19      197.16     60.44 o 
   0   8  10      159.93       55.60     65.12 o 
   2   8  10      149.53       71.79     52.07 o 
   4   8  10      241.07      322.47     70.83 o 
   6   8  10     1065.22      963.12    123.28 o 
   8   8  10       29.80       74.07    102.34 o 
  10   8  10       11.05       11.25     73.55 o 
  12   8  10      295.55      130.73     86.19 o 
  14   8  10      116.02      341.61     97.31 o 
  16   8  10      549.96      695.36    125.18 o 
  18   8  10      120.36       87.99     73.79 o 
  20   8  10      148.84       53.26     92.26 o 
 -31   9  10     1963.30     2480.61    175.38 o 
 -29   9  10        2.68       14.76     63.30 o 
 -27   9  10     4284.63     3218.86    217.51 o 
 -25   9  10      144.45      240.53     88.11 o 
 -23   9  10     1718.27     1811.99    213.06 o 
 -21   9  10      325.04      118.06    105.43 o 
 -19   9  10     7838.93     8174.03    362.92 o 
 -17   9  10        6.94      -86.03     86.03 o 
 -15   9  10     4221.80     3727.06    313.95 o 
 -13   9  10     2340.87     2032.83    232.78 o 
 -11   9  10     8379.38     8444.70    430.74 o 
  -9   9  10     3331.07     3491.39    231.61 o 
  -7   9  10      255.62       43.77    103.45 o 
  -5   9  10     3264.75     3605.29    282.87 o 
  -3   9  10     2789.12     3433.51    189.16 o 
  -1   9  10     7624.04     7502.53    276.16 o 
   1   9  10      599.62      145.12     61.31 o 
   3   9  10     2483.25     2907.67    177.45 o 
   5   9  10     1006.06      818.42     98.97 o 
   7   9  10     2806.57     2587.28    194.46 o 
   9   9  10      876.08      462.20    239.38 o 
  11   9  10      639.08      733.38    187.77 o 
  13   9  10      417.56      626.36    113.37 o 
  15   9  10     4529.54     4368.36    242.25 o 
  17   9  10      431.78      -44.25     67.70 o 
  19   9  10     1171.65     1019.33    123.95 o 
 -30  10  10      468.43      481.16    103.66 o 
 -28  10  10       72.66      -67.96     67.96 o 
 -26  10  10      857.22      781.71    130.35 o 
 -24  10  10       91.58      209.12     96.64 o 
 -22  10  10     1209.92     1353.84    261.06 o 
 -20  10  10      444.25      443.54    101.08 o 
 -18  10  10     1279.43     1381.61    197.65 o 
 -16  10  10      212.27      136.41    107.71 o 
 -14  10  10     1790.83     2144.36    247.50 o 
 -12  10  10       50.17      115.34    101.72 o 
 -10  10  10      225.86      197.70    108.62 o 
  -8  10  10      105.84      176.21     79.32 o 
  -6  10  10     2991.84     3355.51    229.98 o 
  -4  10  10      682.62     1019.46    167.30 o 
  -2  10  10      396.61      801.79    124.38 o 
   0  10  10     1373.13     1149.13    120.14 o 
   2  10  10     1040.64     1423.56    147.71 o 
   4  10  10       26.57       76.24     58.60 o 
   6  10  10      379.62      474.37    119.20 o 
   8  10  10      266.02      194.50     74.53 o 
  10  10  10     1160.22     1323.03    152.66 o 
  12  10  10      198.75      244.33    136.22 o 
  14  10  10      380.52      452.57     99.27 o 
  16  10  10      460.61      503.64     94.81 o 
  18  10  10       34.13      -41.20     76.56 o 
 -27  11  10      364.41      300.66     82.62 o 
 -25  11  10        0.11      176.01    105.34 o 
 -23  11  10     4954.09     4625.43    303.60 o 
 -21  11  10      308.84      392.13    150.45 o 
 -19  11  10       88.79      -72.46    109.84 o 
 -17  11  10        1.17      105.08     96.12 o 
 -15  11  10     5068.86     4409.25    354.85 o 
 -13  11  10     1267.67     1328.77    208.81 o 
 -11  11  10       46.06      -84.21    119.85 o 
  -9  11  10        4.72      -85.74    120.17 o 
  -7  11  10     6331.43     6017.57    316.60 o 
  -5  11  10      693.74      742.56    190.96 o 
  -3  11  10      408.79      269.48     94.99 o 
  -1  11  10      288.74      454.38    137.30 o 
   1  11  10     3777.55     3698.07    210.24 o 
   3  11  10     1090.39     1640.14    143.22 o 
   5  11  10      647.22      286.57     78.37 o 
   7  11  10       12.95       64.53     59.80 o 
   9  11  10      871.45      742.03    120.85 o 
  11  11  10     2116.48     2092.96    193.02 o 
  13  11  10      325.54      258.33    180.65 o 
  15  11  10      118.51     -282.98    282.98 o 
 -24  12  10        5.49       79.18    119.34 o 
 -22  12  10     1848.15     1577.42    233.24 o 
 -20  12  10       22.49     -107.30    115.02 o 
 -18  12  10      696.19      738.54    174.35 o 
 -16  12  10       26.40      113.20    105.65 o 
 -14  12  10      891.96     1172.53    325.70 o 
 -12  12  10       22.66      -38.74    118.36 o 
 -10  12  10     1721.37     2199.73    469.86 o 
  -8  12  10       81.57       57.51    209.12 o 
  -6  12  10     1432.79     1773.65    289.21 o 
  -4  12  10        4.41      349.30    353.75 o 
  -2  12  10     3205.90     3198.68    240.29 o 
   0  12  10       88.87       -4.99     79.03 o 
   2  12  10      334.39      490.19    114.73 o 
   4  12  10      301.93       83.39     96.77 o 
   6  12  10     1845.85     2080.95    166.89 o 
   8  12  10       79.34      278.08     86.08 o 
  10  12  10      990.75      963.60    140.76 o 
  12  12  10      801.39      773.55    130.19 o 
 -21  13  10       25.26       -4.21    110.96 o 
 -19  13  10      943.35      942.23    360.41 o 
 -17  13  10       19.82     -150.39    150.39 o 
 -15  13  10      117.91      228.70    109.49 o 
 -13  13  10       65.31       30.22     98.74 o 
 -11  13  10     1866.12     1669.68    240.97 o 
  -9  13  10      119.38      225.25    177.09 o 
  -7  13  10       82.71      159.11    106.62 o 
  -5  13  10        7.43       -7.04    276.76 o 
  -3  13  10      534.40      686.17    167.95 o 
  -1  13  10      462.93      228.07    100.01 o 
   1  13  10      158.51      164.27     86.37 o 
   3  13  10        0.00       11.05     90.64 o 
   5  13  10      574.66      557.70     99.32 o 
   7  13  10     1097.37      616.17    120.48 o 
   9  13  10       12.15      -38.09     76.96 o 
 -18  14  10      388.92      633.30    194.29 o 
 -16  14  10      413.80      260.06    149.50 o 
 -14  14  10     1432.26     1160.00    202.24 o 
 -12  14  10       34.28     -161.27    253.62 o 
 -10  14  10      992.34     1311.38    225.58 o 
  -8  14  10       33.30      111.49    269.64 o 
  -6  14  10     4160.07     4299.01    375.21 o 
  -4  14  10        4.51      268.17    128.07 o 
  -2  14  10     1316.99     1434.83    339.94 o 
   0  14  10      182.87      154.86    428.93 o 
   2  14  10     2062.30     1832.24    198.22 o 
   4  14  10       14.81       80.49     81.62 o 
  -9  15  10       13.12      112.13    163.74 o 
  -7  15  10      261.23      -28.79    102.62 o 
  -5  15  10       34.81      400.51    428.04 o 
 -35   1  11     1407.66     1297.82    436.94 o 
 -33   1  11     2436.03     3213.13    331.04 o 
 -31   1  11     2454.68     2467.99    206.93 o 
 -29   1  11     1755.87     1706.32    169.14 o 
 -27   1  11     2634.29     2339.62    166.28 o 
 -25   1  11     1096.80     1205.48    120.54 o 
 -23   1  11     2009.09     2476.68    164.96 o 
 -21   1  11     2220.25     2469.20    234.35 o 
 -19   1  11     3627.88     3121.16    181.74 o 
 -17   1  11      306.11      245.47     55.51 o 
 -15   1  11     3148.78     3550.01    185.78 o 
 -13   1  11     1308.75     1425.44    105.91 o 
 -11   1  11    10704.30    10243.47    293.46 o 
  -9   1  11     1105.50      617.63     81.88 o 
  -7   1  11    15947.99    18827.01    456.16 o 
  -5   1  11      187.55      135.59     71.03 o 
  -3   1  11     3304.20     3702.59    428.93 o 
  -1   1  11     1115.33      842.65    127.70 o 
   1   1  11     4322.78     4713.74    348.84 o 
   3   1  11     1160.62     1667.62    199.69 o 
   5   1  11     3238.85     3586.92    219.14 o 
   7   1  11        1.88      -50.13     67.45 o 
   9   1  11     4388.37     3986.55    206.31 o 
  11   1  11     1031.35     1157.09    118.59 o 
  13   1  11     3126.48     2699.29    180.08 o 
  15   1  11      446.08      574.74     92.96 o 
  17   1  11     1478.65     1250.98    133.93 o 
  19   1  11     1038.79     1392.78    143.88 o 
  21   1  11      708.16      801.41    122.20 o 
 -36   2  11      525.17      535.14    142.64 o 
 -34   2  11       27.96      -32.31    109.46 o 
 -32   2  11     1019.94      607.70    115.46 o 
 -30   2  11      151.61      293.83     69.75 o 
 -28   2  11      416.81      679.85    126.69 o 
 -26   2  11       41.22      127.29     69.82 o 
 -24   2  11     3022.62     2751.35    206.19 o 
 -22   2  11      211.95      423.80     82.67 o 
 -20   2  11       72.99      114.77     62.68 o 
 -18   2  11      312.58      397.52     67.81 o 
 -16   2  11     2791.32     2374.68    141.89 o 
 -14   2  11      784.53      780.24     80.63 o 
 -12   2  11       24.84      121.08     50.63 o 
 -10   2  11     1576.25     1583.54    123.05 o 
  -8   2  11     1697.20     1166.28    106.32 o 
  -6   2  11     6800.90     7201.90    388.67 o 
  -4   2  11     2894.68     3287.80    198.32 o 
  -2   2  11        2.00      -21.74     76.26 o 
   0   2  11     1342.30     1770.98    186.63 o 
   2   2  11     2451.09     2405.98    175.80 o 
   4   2  11      302.69      663.22    103.85 o 
   6   2  11       59.21       26.26     62.04 o 
   8   2  11      721.46      993.27    129.12 o 
  10   2  11      611.96      688.53     96.59 o 
  12   2  11      263.08      321.51     74.82 o 
  14   2  11        8.69       96.73     62.58 o 
  16   2  11       82.18      142.06     66.62 o 
  18   2  11      868.21      917.64    112.51 o 
  20   2  11       92.47      211.66     97.10 o 
  22   2  11        0.45       -2.33     67.64 o 
 -35   3  11     2721.84     3038.61    306.12 o 
 -33   3  11     1670.53     1891.97    188.90 o 
 -31   3  11     2272.41     2219.27    180.50 o 
 -29   3  11      740.58      731.47    107.98 o 
 -27   3  11     2680.83     2883.14    191.52 o 
 -25   3  11      149.31      102.83     66.81 o 
 -23   3  11     1167.41     1285.51    149.97 o 
 -21   3  11       45.02        1.89     47.67 o 
 -19   3  11     2218.11     2592.98    148.01 o 
 -17   3  11        2.17       89.54     54.46 o 
 -15   3  11     2223.80     1517.85    123.37 o 
 -13   3  11      140.88       43.02     59.92 o 
 -11   3  11     2685.49     3293.06    170.85 o 
  -9   3  11      185.05      120.84     57.80 o 
  -7   3  11     5806.09     5177.40    230.17 o 
  -5   3  11      342.44      712.82     96.32 o 
  -3   3  11      833.22     1461.80    136.27 o 
  -1   3  11      203.56      -56.78     56.78 o 
   1   3  11     1441.82      876.29    119.71 o 
   3   3  11      467.19      102.02     64.88 o 
   5   3  11     5078.56     5922.41    275.05 o 
   7   3  11      826.42      937.63    120.08 o 
   9   3  11     3687.92     4043.57    242.46 o 
  11   3  11      310.85      222.74    108.17 o 
  13   3  11     3945.46     3101.95    193.14 o 
  15   3  11     1316.93     1700.99    149.52 o 
  17   3  11      606.34      460.07     92.01 o 
  19   3  11       41.60       44.58    115.86 o 
  21   3  11      819.46      479.43     95.89 o 
 -34   4  11      253.41      185.77     75.11 o 
 -32   4  11     1332.63     1289.38    176.46 o 
 -30   4  11      349.99      326.90     99.16 o 
 -28   4  11     6779.16     6955.05    305.06 o 
 -26   4  11     1025.04     1136.48    133.84 o 
 -24   4  11      122.47      264.76    141.03 o 
 -22   4  11       68.11      -41.24     67.70 o 
 -20   4  11     4368.44     4330.36    215.58 o 
 -18   4  11     1767.48     1969.37    132.52 o 
 -16   4  11        3.06      -71.07     71.07 o 
 -14   4  11        9.22       38.18     67.30 o 
 -12   4  11     4640.69     5165.99    219.96 o 
 -10   4  11     4945.22     5485.43    232.63 o 
  -8   4  11     1248.96     1179.74    107.40 o 
  -6   4  11     1420.65     1589.37    163.37 o 
  -4   4  11     2192.11     2083.87    158.52 o 
  -2   4  11     1941.53     2420.69    184.12 o 
   0   4  11       18.08     -110.35    110.35 o 
   2   4  11     1954.35     2063.90    162.82 o 
   4   4  11     1570.17     1469.24    141.33 o 
   6   4  11     2463.30     2899.60    236.68 o 
   8   4  11       84.95       80.66     67.28 o 
  10   4  11      850.58      812.80    125.52 o 
  12   4  11      231.93      272.13    121.28 o 
  14   4  11     3699.27     4041.41    254.63 o 
  16   4  11      148.17      164.41     89.99 o 
  18   4  11      281.93      475.11     96.07 o 
  20   4  11      141.59      142.53    100.66 o 
 -33   5  11      793.53      750.94    155.42 o 
 -31   5  11     1046.21      999.69    132.95 o 
 -29   5  11      895.93      914.73    127.92 o 
 -27   5  11     1126.16     1111.63    127.51 o 
 -25   5  11        0.38      -78.59     78.59 o 
 -23   5  11      653.35      617.50    101.87 o 
 -21   5  11       24.91      101.62     61.62 o 
 -19   5  11      749.22      682.79     92.22 o 
 -17   5  11      161.61      172.29     63.39 o 
 -15   5  11     1374.55     1182.05    131.15 o 
 -13   5  11     1665.78     1429.80    122.94 o 
 -11   5  11     3789.88     3731.06    190.05 o 
  -9   5  11     1610.36     1532.43    123.25 o 
  -7   5  11     1453.49     1607.95    110.30 o 
  -5   5  11      573.68      577.17     90.83 o 
  -3   5  11      819.10      665.99    128.62 o 
  -1   5  11       57.09       45.01     76.94 o 
   1   5  11       10.11      -47.51     87.11 o 
   3   5  11        5.12       85.27     82.04 o 
   5   5  11     2157.84     2374.47    236.65 o 
   7   5  11        0.05      -63.88     63.88 o 
   9   5  11      759.55      368.63     86.09 o 
  11   5  11      501.21      254.47    112.85 o 
  13   5  11     1177.32     1037.49    138.33 o 
  15   5  11       37.97       55.68     79.16 o 
  17   5  11      631.92      495.71    130.68 o 
  19   5  11      346.06      257.43    160.40 o 
 -32   6  11     3168.59     3412.79    231.01 o 
 -30   6  11       26.73        8.16    181.62 o 
 -28   6  11     2387.42     2312.16    189.92 o 
 -26   6  11       61.50      152.41     71.72 o 
 -24   6  11     2817.53     3390.53    210.95 o 
 -22   6  11       37.30      -69.38     69.70 o 
 -20   6  11     1274.54     1038.17    141.91 o 
 -18   6  11      362.84      486.50    103.04 o 
 -16   6  11     8230.48     9389.24    363.57 o 
 -14   6  11     2357.03     2176.21    266.49 o 
 -12   6  11     1624.29     1364.16    166.34 o 
 -10   6  11      297.82      243.22    114.38 o 
  -8   6  11    10000.47    10082.49    317.26 o 
  -6   6  11     1592.25     2077.89    149.77 o 
  -4   6  11     2822.28     2716.19    268.84 o 
  -2   6  11     1443.31     2081.69    174.59 o 
   0   6  11     5684.29     6461.18    354.85 o 
   2   6  11     3202.78     3216.88    255.33 o 
   4   6  11      190.32      106.86    153.95 o 
   6   6  11     1375.62     1662.56    194.76 o 
   8   6  11      755.31      382.16     93.20 o 
  10   6  11     3341.24     4146.70    249.42 o 
  12   6  11        9.95       40.29     88.64 o 
  14   6  11     3164.74     3011.25    223.24 o 
  16   6  11       53.16     -117.30    117.30 o 
  18   6  11     1703.15     1927.51    193.87 o 
 -31   7  11        1.06       -1.64     76.55 o 
 -29   7  11       36.19      -25.51     69.66 o 
 -27   7  11        0.39       27.10     87.34 o 
 -25   7  11      473.87      335.65     98.43 o 
 -23   7  11       47.83       35.67     71.35 o 
 -21   7  11       64.20      -57.25    122.42 o 
 -19   7  11      366.18      448.56    126.32 o 
 -17   7  11      339.56      324.24    116.22 o 
 -15   7  11      463.24      284.90    101.49 o 
 -13   7  11      229.46       63.48     89.49 o 
 -11   7  11      176.45      389.49     93.54 o 
  -9   7  11      236.07      259.17     96.22 o 
  -7   7  11      636.06      432.26    100.31 o 
  -5   7  11      567.50      749.98     93.74 o 
  -3   7  11      642.38      604.61     86.14 o 
  -1   7  11       89.32       -2.71     61.29 o 
   1   7  11       14.64       55.75     88.99 o 
   3   7  11      153.13      112.49    176.20 o 
   5   7  11      576.27      621.89    124.51 o 
   7   7  11       75.65      128.25     88.40 o 
   9   7  11      439.47      270.86    175.31 o 
  11   7  11       48.33       98.08     70.54 o 
  13   7  11       28.93      -10.92     81.61 o 
  15   7  11       42.31      -71.77     71.77 o 
  17   7  11      119.09       37.33     98.99 o 
 -30   8  11      454.32      233.71    138.63 o 
 -28   8  11     1989.96     1726.60    165.00 o 
 -26   8  11      264.08      177.32     80.75 o 
 -24   8  11     1653.00     1675.99    159.97 o 
 -22   8  11       19.64       53.84     82.96 o 
 -20   8  11     6001.99     5681.18    563.30 o 
 -18   8  11       54.76       40.31     91.66 o 
 -16   8  11     6758.82     5583.36    377.75 o 
 -14   8  11     3142.58     3303.91    232.44 o 
 -12   8  11     3717.58     3589.34    240.13 o 
 -10   8  11     2222.10     2089.38    196.31 o 
  -8   8  11      771.93      873.65    211.79 o 
  -6   8  11     2387.32     2491.93    250.08 o 
  -4   8  11      663.34      457.13    186.74 o 
  -2   8  11     1121.60     1212.97    120.97 o 
   0   8  11      322.78      468.75     95.06 o 
   2   8  11     1600.07     2037.55    223.22 o 
   4   8  11      259.67      273.17     95.65 o 
   6   8  11     1252.54      978.33    169.97 o 
   8   8  11      364.54      229.83     88.23 o 
  10   8  11     2444.86     2559.09    252.73 o 
  12   8  11      404.78      254.73    118.80 o 
  14   8  11     1736.64     1697.06    179.68 o 
  16   8  11       45.56       93.86    104.98 o 
 -29   9  11      581.46      699.70    120.24 o 
 -27   9  11      250.27      369.74     87.66 o 
 -25   9  11        3.59       82.75     78.86 o 
 -23   9  11     1340.77     1450.67    208.53 o 
 -21   9  11      254.02       76.09    210.90 o 
 -19   9  11       23.12      245.24    151.28 o 
 -17   9  11      530.03      769.57    162.64 o 
 -15   9  11     1613.57     1770.87    227.27 o 
 -13   9  11      351.43      512.75    104.31 o 
 -11   9  11        2.40      137.32     75.20 o 
  -9   9  11       26.53       83.42     90.67 o 
  -7   9  11     1389.24     1214.52    148.33 o 
  -5   9  11      669.98     1330.74    153.04 o 
  -3   9  11      247.88       26.17     69.88 o 
  -1   9  11       49.24       71.74     67.82 o 
   1   9  11      346.30      418.72     85.41 o 
   3   9  11     1027.35     1217.36    287.43 o 
   5   9  11        0.87      -36.67     87.21 o 
   7   9  11        8.02      -58.22    140.60 o 
   9   9  11     1470.63     2123.66    262.52 o 
  11   9  11      308.15      366.68    132.09 o 
  13   9  11      138.22       83.01    199.34 o 
  15   9  11        2.65     -151.28    151.28 o 
 -26  10  11        9.77      -67.80     77.05 o 
 -24  10  11     1787.94     1439.91    228.29 o 
 -22  10  11      249.63      158.76    138.82 o 
 -20  10  11     1989.55     2019.35    258.92 o 
 -18  10  11      617.47      685.63    328.37 o 
 -16  10  11     2176.49     1701.18    237.24 o 
 -14  10  11      677.79      863.47    174.48 o 
 -12  10  11     1250.17     1318.14    197.13 o 
 -10  10  11      873.07     1188.91    154.11 o 
  -8  10  11     1918.00     1094.47    300.80 o 
  -6  10  11      654.68      652.88    127.04 o 
  -4  10  11     1065.55      783.86    130.88 o 
  -2  10  11     2312.83     3083.78    231.39 o 
   0  10  11     1930.88     1265.19    154.05 o 
   2  10  11     1196.14      875.06    128.36 o 
   4  10  11      690.50      523.30    135.01 o 
   6  10  11     1394.42     1197.15    479.65 o 
   8  10  11      403.48      161.72     87.22 o 
  10  10  11      606.54      641.30    148.94 o 
  12  10  11      405.07      327.53    109.98 o 
 -23  11  11      814.92      941.10    193.69 o 
 -21  11  11      153.58      132.32    114.47 o 
 -19  11  11      626.00      249.46    156.62 o 
 -17  11  11       47.84      193.64    223.36 o 
 -15  11  11      795.95     1719.37    242.62 o 
 -13  11  11        0.86       -9.14    166.41 o 
 -11  11  11      819.75      797.22    174.42 o 
  -9  11  11        0.04      -95.35    100.50 o 
  -7  11  11      487.22     1156.86    153.14 o 
  -5  11  11        8.51      -20.53     84.54 o 
  -3  11  11     1185.18     1221.18    173.61 o 
  -1  11  11      315.06      540.81    178.76 o 
   1  11  11      439.78      902.70    131.45 o 
   3  11  11      271.17      353.01     88.35 o 
   5  11  11     1070.13      923.76    132.57 o 
   7  11  11      143.09      351.39    113.08 o 
   9  11  11      188.48      223.37    108.57 o 
 -20  12  11      653.07      270.05    124.16 o 
 -18  12  11        0.43      152.22    122.80 o 
 -16  12  11      256.21      283.14    144.16 o 
 -14  12  11      116.52       89.02    111.44 o 
 -12  12  11      596.95      241.36    194.89 o 
 -10  12  11       43.84      148.24    124.58 o 
  -8  12  11      307.69      486.34    161.85 o 
  -6  12  11      418.27      416.65    111.82 o 
  -4  12  11     1270.52     1103.26    153.69 o 
  -2  12  11      102.06      166.84    107.08 o 
   0  12  11     1942.47     1649.69    190.52 o 
   2  12  11     1300.65     1501.53    190.73 o 
   4  12  11      642.16      243.24    141.93 o 
   6  12  11      284.15      136.16    148.29 o 
 -15  13  11      354.13      135.86    115.58 o 
 -13  13  11      228.30     -103.48    103.48 o 
 -11  13  11     1405.04     2167.68    362.18 o 
  -9  13  11       32.56      189.08    228.70 o 
  -7  13  11     1001.78      705.85    317.69 o 
  -5  13  11      150.83      189.07    131.00 o 
  -3  13  11     1291.81     1535.00    207.04 o 
  -1  13  11       73.10      -86.87     86.87 o 
   1  13  11      421.28      266.67    104.49 o 
 -32   0  12      115.86       88.99    128.14 o 
 -30   0  12     1260.37     1525.27    286.54 o 
 -28   0  12     5221.21     4856.13    349.04 o 
 -26   0  12      378.29      423.59    183.32 o 
 -24   0  12       29.81      -99.67    135.26 o 
 -22   0  12      415.70      371.97    161.96 o 
 -20   0  12     7520.77     7453.71    594.45 o 
 -18   0  12      710.94      888.64    162.94 o 
 -16   0  12     1874.42     1750.87    207.47 o 
 -14   0  12     2541.23     2214.39    213.58 o 
 -12   0  12    31899.92    32620.68    777.65 o 
 -10   0  12     6653.21     6406.34    350.79 o 
  -8   0  12      548.96      467.39    113.76 o 
  -6   0  12       76.48       10.68     92.55 o 
  -4   0  12     2842.21     2993.59    339.94 o 
  -2   0  12     1821.42     1206.69    238.49 o 
   0   0  12     2575.89     2705.26    343.50 o 
   2   0  12      171.63     -103.23    131.70 o 
   4   0  12     5073.96     5280.60    482.32 o 
   6   0  12     3029.98     3349.54    398.67 o 
   8   0  12     1824.73     1605.10    197.88 o 
  10   0  12      573.07      168.02     94.93 o 
  12   0  12      888.77     1306.60    195.55 o 
  14   0  12      418.95      524.29    157.51 o 
  16   0  12      861.29      878.84    176.55 o 
  18   0  12        0.37     -139.68    139.68 o 
 -33   1  12       60.65     -117.67    119.94 o 
 -31   1  12       24.04      114.32     77.65 o 
 -29   1  12        2.33      246.73    329.26 o 
 -27   1  12       54.72      -77.07     82.42 o 
 -25   1  12        6.29       56.15     66.01 o 
 -23   1  12      149.26       64.52     78.56 o 
 -21   1  12     1811.43     1699.28    178.27 o 
 -19   1  12       85.32       65.78     74.97 o 
 -17   1  12       63.89       15.64     79.37 o 
 -15   1  12      351.24      462.46     82.06 o 
 -13   1  12      530.62      719.23    100.24 o 
 -11   1  12      462.71      404.45     79.39 o 
  -9   1  12        1.08       93.22     63.30 o 
  -7   1  12      721.79      653.66    100.41 o 
  -5   1  12     1477.06     1320.96    137.99 o 
  -3   1  12        9.40      -90.08     90.08 o 
  -1   1  12       83.27       35.65    128.14 o 
   1   1  12     1073.78     1420.85    183.98 o 
   3   1  12       87.61      372.66    124.29 o 
   5   1  12        0.59      -58.54     74.41 o 
   7   1  12       95.64      -17.80     75.88 o 
   9   1  12       16.21      126.03     74.12 o 
  11   1  12      216.51      230.31    101.01 o 
  13   1  12       21.17      -75.78     75.78 o 
  15   1  12        6.16      112.03     73.21 o 
  17   1  12      206.75      156.65     94.79 o 
 -32   2  12     3829.69     3204.06    401.34 o 
 -30   2  12     1642.02     1689.85    193.94 o 
 -28   2  12      458.55      771.95    128.44 o 
 -26   2  12      164.44      258.65     96.35 o 
 -24   2  12     4976.80     5073.34    254.06 o 
 -22   2  12      304.29      335.59     85.73 o 
 -20   2  12      213.67      105.74    129.87 o 
 -18   2  12      372.79      227.36     65.25 o 
 -16   2  12     5096.35     5600.49    245.35 o 
 -14   2  12      467.99      628.74     91.30 o 
 -12   2  12     1969.58     1878.24    163.11 o 
 -10   2  12       84.98      170.42     78.55 o 
  -8   2  12     3712.60     3828.09    220.86 o 
  -6   2  12      916.87      745.86    107.60 o 
  -4   2  12       80.15       -6.71     65.08 o 
  -2   2  12      607.59      444.62     84.23 o 
   0   2  12     5177.32     5148.08    260.66 o 
   2   2  12     1606.70     1708.97    265.19 o 
   4   2  12     2985.42     2939.66    205.29 o 
   6   2  12      413.55      196.11     73.06 o 
   8   2  12     2633.94     2413.19    194.75 o 
  10   2  12     3486.63     3508.01    239.93 o 
  12   2  12     1900.27     1758.22    174.71 o 
  14   2  12       71.92      309.01     81.22 o 
  16   2  12     1128.54     1041.54    128.90 o 
  18   2  12     1852.60     2198.18    183.60 o 
 -31   3  12       14.45      251.98    104.85 o 
 -29   3  12      816.39      860.53    181.43 o 
 -27   3  12      127.25      234.91    153.54 o 
 -25   3  12      904.41     1367.84    167.35 o 
 -23   3  12       58.13      -57.72     71.66 o 
 -21   3  12      935.22      741.60    108.42 o 
 -19   3  12      862.15     1290.85    109.76 o 
 -17   3  12     1128.58     1539.50    137.53 o 
 -15   3  12     1074.83      934.81    106.20 o 
 -13   3  12      323.79       31.05     64.09 o 
 -11   3  12     1879.26     2429.76    187.60 o 
  -9   3  12     1685.01     1942.19    159.39 o 
  -7   3  12       78.83      126.57     67.46 o 
  -5   3  12     1831.55     1658.55    150.40 o 
  -3   3  12     5590.42     6324.43    402.08 o 
  -1   3  12      970.82     1162.25    212.68 o 
   1   3  12      468.73      453.84    121.62 o 
   3   3  12       91.18      144.11     68.78 o 
   5   3  12      681.52     1079.18    133.28 o 
   7   3  12      350.28      259.35     86.89 o 
   9   3  12     1344.61     1377.50    155.49 o 
  11   3  12       65.42      -30.01     77.31 o 
  13   3  12      989.64     1116.84    151.23 o 
  15   3  12       14.91      -72.67     72.67 o 
  17   3  12      731.21      718.71    112.77 o 
 -32   4  12      239.39      225.23    107.16 o 
 -30   4  12      121.57      103.62     93.87 o 
 -28   4  12      915.44     1147.96    160.16 o 
 -26   4  12     1241.54     1080.42    152.36 o 
 -24   4  12      147.18      -14.97    136.51 o 
 -22   4  12       40.01       53.09     67.83 o 
 -20   4  12     2828.43     2669.06    177.60 o 
 -18   4  12      323.23      256.98     83.18 o 
 -16   4  12     1804.50     1833.91    173.80 o 
 -14   4  12        9.07      -70.60     83.62 o 
 -12   4  12     1773.06     1386.60    147.23 o 
 -10   4  12     2225.05     1880.05    168.34 o 
  -8   4  12      145.26       57.22    120.75 o 
  -6   4  12     2068.48     2471.10    178.96 o 
  -4   4  12        3.16      -63.58     63.58 o 
  -2   4  12      140.68      -79.30     79.30 o 
   0   4  12      834.20      863.54    144.44 o 
   2   4  12      594.64      460.81    120.50 o 
   4   4  12      693.78      345.58    113.20 o 
   6   4  12      324.35      511.45    103.66 o 
   8   4  12     3863.23     4247.94    256.28 o 
  10   4  12        4.51       25.08     75.85 o 
  12   4  12      516.61      577.34    129.88 o 
  14   4  12      430.35      310.19     88.12 o 
  16   4  12      979.95      786.87    197.11 o 
 -31   5  12      183.69      161.96    114.32 o 
 -29   5  12      852.96      940.42    132.93 o 
 -27   5  12       44.37        2.27     72.99 o 
 -25   5  12     2017.72     2372.42    245.41 o 
 -23   5  12       56.59      173.14     95.95 o 
 -21   5  12     3023.60     3290.94    243.19 o 
 -19   5  12       53.92      124.88    116.11 o 
 -17   5  12     1709.36     1400.59    151.35 o 
 -15   5  12     2462.47     3098.39    214.95 o 
 -13   5  12     4297.93     3899.15    241.41 o 
 -11   5  12      269.41      560.49    103.59 o 
  -9   5  12     1487.97     1312.75    144.16 o 
  -7   5  12     1376.44     1697.50    154.92 o 
  -5   5  12     1375.05     1796.02    198.41 o 
  -3   5  12      158.01      153.29    101.45 o 
  -1   5  12      628.59      221.94     89.33 o 
   1   5  12     2869.87     3162.27    321.25 o 
   3   5  12      209.27      122.32    192.22 o 
   5   5  12      443.65      379.21    139.71 o 
   7   5  12     1631.49     1797.57    281.20 o 
   9   5  12     4993.27     5484.94    294.18 o 
  11   5  12      166.20       85.20    128.31 o 
  13   5  12      947.64      809.52    127.63 o 
  15   5  12      235.15       10.89     88.41 o 
 -30   6  12      511.59      321.92     87.39 o 
 -28   6  12        1.33       50.49     69.27 o 
 -26   6  12      210.02      -42.00     70.22 o 
 -24   6  12        1.01       79.77     77.87 o 
 -22   6  12     1537.91     1218.46    159.03 o 
 -20   6  12       40.07      -64.90     87.66 o 
 -18   6  12        0.65      -23.97    115.98 o 
 -16   6  12      177.21       63.73     83.82 o 
 -14   6  12     1623.72     1158.62    139.53 o 
 -12   6  12      988.25     1126.23    307.82 o 
 -10   6  12        8.34      -90.18     90.18 o 
  -8   6  12     1526.64     1668.64    207.28 o 
  -6   6  12       65.23      258.07    156.62 o 
  -4   6  12     2234.11     1930.95    367.52 o 
  -2   6  12       23.67      -10.08     75.76 o 
   0   6  12      182.54      102.89     79.02 o 
   2   6  12        3.47      -41.16    116.58 o 
   4   6  12      300.23      136.89     81.87 o 
   6   6  12      118.95      -46.37    134.37 o 
   8   6  12        5.76     -101.72    101.72 o 
  10   6  12      116.58       12.31     91.98 o 
  12   6  12     1892.32     1362.07    213.23 o 
  14   6  12        0.26       14.58     77.55 o 
 -27   7  12      207.65       54.08    119.20 o 
 -25   7  12     1482.59     1360.00    147.71 o 
 -23   7  12       26.10       92.25     83.56 o 
 -21   7  12     2057.26     1724.38    222.49 o 
 -19   7  12      658.54      453.88    138.92 o 
 -17   7  12     3595.40     3400.83    430.48 o 
 -15   7  12       66.27      115.69    115.78 o 
 -13   7  12     1446.33     1530.96    163.41 o 
 -11   7  12     3693.56     3963.40    251.44 o 
  -9   7  12     3367.74     3409.33    295.23 o 
  -7   7  12     1860.93     2302.26    241.55 o 
  -5   7  12     1095.95     1445.18    258.07 o 
  -3   7  12     3383.46     3434.37    274.62 o 
  -1   7  12      489.92      462.64    117.26 o 
   1   7  12      253.69      244.28     91.49 o 
   3   7  12      460.54      157.02    166.41 o 
   5   7  12     1569.14     1547.44    205.53 o 
   7   7  12        8.58     -115.11    115.11 o 
   9   7  12      984.40      756.06    403.12 o 
  11   7  12      330.21       66.77    229.59 o 
  13   7  12      921.69     1353.62    205.12 o 
 -26   8  12     1124.93      770.70    141.66 o 
 -24   8  12      158.76       61.37    101.72 o 
 -22   8  12      151.25      -28.73    115.89 o 
 -20   8  12       78.34       48.64     95.03 o 
 -18   8  12      700.83      569.87    179.76 o 
 -16   8  12        8.76      -25.91    105.01 o 
 -14   8  12       48.61       74.80     70.59 o 
 -12   8  12       53.90      141.22     76.13 o 
 -10   8  12      685.47      897.76    128.81 o 
  -8   8  12        0.01      230.63     82.47 o 
  -6   8  12        8.52      -91.89     91.89 o 
  -4   8  12      646.53      913.03    202.89 o 
  -2   8  12        0.35      -12.46    144.16 o 
   0   8  12      145.51       88.10     78.94 o 
   2   8  12       27.18       17.18    216.24 o 
   4   8  12       14.98      129.70     98.34 o 
   6   8  12      277.78      -29.72     79.54 o 
   8   8  12      789.97      175.48    280.32 o 
  10   8  12       40.10       39.98     95.79 o 
  12   8  12       18.60       38.15     98.34 o 
 -25   9  12      652.11      650.56    134.99 o 
 -23   9  12       12.61     -102.52    102.52 o 
 -21   9  12     2694.35     2416.32    284.68 o 
 -19   9  12      809.96     1164.53    241.16 o 
 -17   9  12      395.05      270.28    168.19 o 
 -15   9  12     1320.46     1327.05    330.15 o 
 -13   9  12     2756.77     2059.45    199.39 o 
 -11   9  12      759.86      984.26    141.41 o 
  -9   9  12      802.06      788.97    132.84 o 
  -7   9  12      940.17      987.40    143.76 o 
  -5   9  12     3168.38     2524.40    292.77 o 
  -3   9  12     1770.16     1898.49    234.07 o 
  -1   9  12      131.67      153.06    119.25 o 
   1   9  12     2151.12     2158.66    232.88 o 
   3   9  12      578.86      579.32    142.21 o 
   5   9  12     3054.28     2898.32    276.22 o 
   7   9  12       35.53        6.31    171.75 o 
   9   9  12     1063.62     1163.51    190.29 o 
 -22  10  12        5.25     -143.40    220.69 o 
 -20  10  12      511.19      533.31    299.89 o 
 -18  10  12      358.44       92.90    131.77 o 
 -16  10  12      554.91      755.35    168.21 o 
 -14  10  12      329.06      234.15    122.80 o 
 -12  10  12      383.24      530.06    115.54 o 
 -10  10  12       11.82      -66.10    100.62 o 
  -8  10  12     1186.82     1322.35    161.57 o 
  -6  10  12       72.75      224.99     86.92 o 
  -4  10  12      128.12      291.42     99.44 o 
  -2  10  12      446.01      768.26    161.99 o 
   0  10  12      322.17      366.63    188.66 o 
   2  10  12      111.50      250.61    101.73 o 
   4  10  12      184.55      392.90    134.64 o 
   6  10  12      902.47      779.42    168.58 o 
 -17  11  12     2823.79     2501.71    302.56 o 
 -15  11  12      523.95      718.68    181.32 o 
 -13  11  12       25.23       -8.62    179.76 o 
 -11  11  12       52.66     -113.13    127.60 o 
  -9  11  12     2140.43     1999.54    204.71 o 
  -7  11  12      629.10      813.65    135.43 o 
  -5  11  12        0.24      169.78    108.82 o 
  -3  11  12      128.55       42.91     85.58 o 
  -1  11  12     1648.25     1220.71    201.13 o 
   1  11  12      691.36      391.55    177.98 o 
   3  11  12       15.76      106.79    181.54 o 
 -12  12  12      807.52      503.68    213.57 o 
 -10  12  12       16.10      318.68    317.69 o 
  -8  12  12      593.51      866.69    186.81 o 
  -6  12  12       25.23      140.91     97.68 o 
  -4  12  12      255.69      225.80    265.60 o 
 -29   1  13      793.24     1038.80    194.60 o 
 -27   1  13      535.43      602.77    191.16 o 
 -25   1  13     1850.06     1964.04    285.04 o 
 -23   1  13      165.64       22.28     98.33 o 
 -21   1  13     1956.17     1967.40    200.89 o 
 -19   1  13      796.29      768.85    129.37 o 
 -17   1  13     5545.93     5419.91    369.29 o 
 -15   1  13       21.41      -86.06     86.06 o 
 -13   1  13     4013.30     3829.48    240.42 o 
 -11   1  13      884.83     1002.17    110.64 o 
  -9   1  13      346.44      567.87    101.91 o 
  -7   1  13       57.20      -23.03     71.10 o 
  -5   1  13     1966.22     1479.73    152.92 o 
  -3   1  13      124.01      372.34     95.70 o 
  -1   1  13     3003.51     2936.44    264.14 o 
   1   1  13       71.57       48.35    105.01 o 
   3   1  13     2196.26     2103.59    509.02 o 
   5   1  13      271.45      370.95    111.93 o 
   7   1  13     2008.77     2188.31    326.59 o 
   9   1  13      531.42      741.03    131.83 o 
  11   1  13      675.43      736.15    131.14 o 
  13   1  13       90.67      139.49     93.50 o 
 -28   2  13      622.09      624.53    178.55 o 
 -26   2  13      686.33      622.24    178.87 o 
 -24   2  13      205.53      265.18    104.87 o 
 -22   2  13        0.70       -9.34    206.71 o 
 -20   2  13      302.76      221.75    105.88 o 
 -18   2  13     1992.63     2344.12    210.64 o 
 -16   2  13        0.78       41.78     68.94 o 
 -14   2  13      560.42      681.53    109.14 o 
 -12   2  13      397.62      392.16     86.77 o 
 -10   2  13     2099.73     1520.85    150.30 o 
  -8   2  13       18.11       40.97     69.64 o 
  -6   2  13      104.83      331.49     87.30 o 
  -4   2  13       93.63       54.13     65.26 o 
  -2   2  13     1000.48      854.62    240.27 o 
   0   2  13     1175.63     1266.64    181.11 o 
   2   2  13        9.13      116.89     89.45 o 
   4   2  13      244.27      300.18     97.92 o 
   6   2  13      445.72      422.64    102.46 o 
   8   2  13      729.26      688.03    124.97 o 
  10   2  13      102.11      181.65     80.76 o 
  12   2  13        0.55       62.49     79.21 o 
 -27   3  13      195.23      235.01    130.72 o 
 -25   3  13      581.87      339.16    115.70 o 
 -23   3  13      357.69      527.22    172.36 o 
 -21   3  13     1511.95     1498.15    178.08 o 
 -19   3  13     1134.01      742.96    155.40 o 
 -17   3  13     2636.92     3115.97    199.63 o 
 -15   3  13       20.84      -49.93     71.38 o 
 -13   3  13     2191.36     2427.82    482.32 o 
 -11   3  13        3.08       64.43     75.94 o 
  -9   3  13      244.67      376.13    105.19 o 
  -7   3  13        2.42      -75.87     75.87 o 
  -5   3  13      673.05      643.20    117.21 o 
  -3   3  13      147.70       99.42     84.23 o 
  -1   3  13      455.05      357.74    118.30 o 
   1   3  13       15.13       94.95    234.93 o 
   3   3  13     1832.78     1470.18    203.24 o 
   5   3  13      298.87      393.49    123.05 o 
   7   3  13     1304.61     1271.19    153.33 o 
   9   3  13       11.56      -60.11    103.71 o 
  11   3  13     1397.55     1226.33    160.22 o 
 -28   4  13       58.81       53.40    174.09 o 
 -26   4  13      834.17     1246.31    229.99 o 
 -24   4  13        1.03     -173.55    299.89 o 
 -22   4  13     1876.60     1558.97    237.17 o 
 -20   4  13      466.15      360.33    131.47 o 
 -18   4  13       87.10       63.99     71.68 o 
 -16   4  13       18.69      121.22     77.27 o 
 -14   4  13     2979.63     2894.50    329.44 o 
 -12   4  13     2250.78     2247.60    231.47 o 
 -10   4  13        1.13       51.33    113.02 o 
  -8   4  13        0.68      -25.39     83.77 o 
  -6   4  13     1855.70     2058.01    218.35 o 
  -4   4  13     1612.03     1878.13    211.42 o 
  -2   4  13      652.69      457.69    114.78 o 
   0   4  13      510.33      513.92    129.62 o 
   2   4  13     1020.79      763.78    145.32 o 
   4   4  13     1947.07     2474.78    256.70 o 
   6   4  13        1.42      102.36    132.59 o 
   8   4  13      512.23      526.13    142.14 o 
  10   4  13      411.72      205.45     85.81 o 
  12   4  13      634.41      562.89    123.39 o 
 -27   5  13       28.39      -40.55     96.22 o 
 -25   5  13       31.49     -128.88    128.88 o 
 -23   5  13      811.44      864.63    142.20 o 
 -21   5  13      333.86      337.03    137.02 o 
 -19   5  13       75.64      128.30    125.47 o 
 -17   5  13      701.86      374.25    117.02 o 
 -15   5  13      189.55       20.19    113.02 o 
 -13   5  13      320.17      518.70    112.09 o 
 -11   5  13       50.82      269.67    105.18 o 
  -9   5  13      409.66      428.37    136.15 o 
  -7   5  13      557.25      414.69    192.22 o 
  -5   5  13      509.82      611.86    133.81 o 
  -3   5  13      245.15      164.01    184.21 o 
  -1   5  13      565.15      543.00    129.89 o 
   1   5  13      632.17      264.84    104.36 o 
   3   5  13      903.94     1315.30    194.87 o 
   5   5  13       58.00       52.56    137.04 o 
   7   5  13      944.21      385.25    257.18 o 
   9   5  13        0.17      -12.80    138.82 o 
  11   5  13      345.97      279.43    227.81 o 
 -24   6  13      413.76      251.86    168.84 o 
 -22   6  13      916.12      595.14    207.91 o 
 -20   6  13      126.23      288.77     95.71 o 
 -18   6  13     1954.89     2272.98    254.55 o 
 -16   6  13      707.65      748.91    153.27 o 
 -14   6  13      758.94      397.38    110.21 o 
 -12   6  13      611.95      894.81    168.49 o 
 -10   6  13     3944.83     3399.38    409.35 o 
  -8   6  13      900.43     1178.21    238.49 o 
  -6   6  13      862.69      701.23    210.01 o 
  -4   6  13      458.03      466.30    172.64 o 
  -2   6  13     2271.79     2674.39    256.40 o 
   0   6  13      165.75      299.42     99.00 o 
   2   6  13     1202.12      847.57    163.43 o 
   4   6  13     1042.74     1377.22    200.05 o 
   6   6  13     1136.77      819.28    256.29 o 
   8   6  13      702.03      861.97    171.71 o 
 -23   7  13       36.44       17.81     87.28 o 
 -21   7  13       48.29       20.46     97.11 o 
 -19   7  13      215.30      320.54    130.81 o 
 -17   7  13      175.47      -69.78    103.96 o 
 -15   7  13        1.31       32.90    109.46 o 
 -13   7  13      139.18      146.36    134.37 o 
 -11   7  13     1779.82     2302.36    255.43 o 
  -9   7  13      173.78       49.83    129.92 o 
  -7   7  13       96.85      106.79    131.70 o 
  -5   7  13       21.45      -49.83    106.79 o 
  -3   7  13       83.00     -151.28    160.18 o 
  -1   7  13      158.96      164.88     95.77 o 
   1   7  13      351.69      951.65    166.06 o 
   3   7  13      180.33      385.73    153.06 o 
   5   7  13        0.20        9.50    160.18 o 
   7   7  13      105.24      185.59     87.23 o 
 -20   8  13      334.53      305.62    126.36 o 
 -18   8  13     1139.35     1005.25    188.13 o 
 -16   8  13      621.89      721.82    162.16 o 
 -14   8  13     2382.51     2031.13    248.45 o 
 -12   8  13      360.05      603.33    245.61 o 
 -10   8  13     2418.89     2106.22    251.00 o 
  -8   8  13     1434.36     2057.42    334.60 o 
  -6   8  13     1644.28     1276.10    272.31 o 
  -4   8  13      819.10     1119.48    258.07 o 
  -2   8  13      301.20      -42.71    129.92 o 
   0   8  13     1786.57     2443.64    252.87 o 
   2   8  13      187.89       23.93    101.16 o 
   4   8  13      865.32     1064.34    181.68 o 
 -17   9  13      714.27      859.83    212.68 o 
 -15   9  13      710.61      466.34    140.87 o 
 -13   9  13        0.33       58.14     93.15 o 
 -11   9  13       15.50      445.99    250.06 o 
  -9   9  13      513.10      231.96    245.61 o 
  -7   9  13      471.80      927.26    242.05 o 
  -5   9  13       30.44     -145.94    145.94 o 
  -3   9  13        2.22     -108.57    153.06 o 
  -1   9  13      218.08      147.72    149.50 o 
   1   9  13      400.94      316.80    181.54 o 
 -12  10  13      668.75      374.90    151.17 o 
 -10  10  13      667.74      283.18    290.10 o 
  -8  10  13      167.13      204.07    133.98 o 
  -6  10  13      148.37      240.27    194.00 o 
  -4  10  13      617.61     1096.34    270.53 o 
 -24   0  14      330.80      646.06    238.49 o 
 -22   0  14     3356.17     4570.47    516.14 o 
 -20   0  14      240.10      387.99    186.88 o 
 -18   0  14       29.23      227.81    165.52 o 
 -16   0  14       23.25      318.58    195.78 o 
 -14   0  14     2824.48     1931.06    334.60 o 
 -12   0  14      166.86      -10.03     85.38 o 
 -10   0  14        5.66      -74.61    135.26 o 
  -8   0  14      607.62      386.62    153.95 o 
  -6   0  14     6608.55     6993.41    492.11 o 
  -4   0  14      833.60      817.01    159.17 o 
  -2   0  14      214.88       76.53    135.26 o 
   0   0  14      254.95       46.27    110.35 o 
   2   0  14     4371.63     5086.61    517.92 o 
   4   0  14     1519.21     2678.57    411.13 o 
   6   0  14      924.82      984.22    247.39 o 
 -23   1  14       17.13       58.99     97.07 o 
 -21   1  14       41.25      122.10    116.36 o 
 -19   1  14      437.03      242.69    109.57 o 
 -17   1  14      334.47      526.27    152.25 o 
 -15   1  14      384.05      171.75    102.52 o 
 -13   1  14       24.57       68.10     72.54 o 
 -11   1  14       91.15      199.25     96.46 o 
  -9   1  14      445.62      533.44     89.97 o 
  -7   1  14      244.15      266.28    110.91 o 
  -5   1  14        8.69      -79.16     79.16 o 
  -3   1  14        1.90       16.70    103.23 o 
  -1   1  14      651.98      842.60    190.44 o 
   1   1  14      239.60      211.49    144.16 o 
   3   1  14       16.83       -3.51    177.09 o 
   5   1  14      141.95      438.70    120.50 o 
   7   1  14       83.25       -3.73    180.65 o 
 -24   2  14      981.86      453.06    128.20 o 
 -22   2  14      458.23      910.93    151.40 o 
 -20   2  14      213.52      331.63    149.50 o 
 -18   2  14     6357.44     6270.35    417.81 o 
 -16   2  14       17.42      126.35    113.76 o 
 -14   2  14        1.03       36.43     73.50 o 
 -12   2  14       35.61      -81.12     81.12 o 
 -10   2  14     2932.79     3111.99    274.04 o 
  -8   2  14        3.31       36.52     89.55 o 
  -6   2  14       27.14       23.52     71.07 o 
  -4   2  14        1.26     -100.04    100.04 o 
  -2   2  14     1686.72     1416.91    195.05 o 
   0   2  14      251.10      439.21    128.22 o 
   2   2  14     1487.08     1386.46    202.59 o 
   4   2  14        2.09      -27.34     82.04 o 
   6   2  14     1377.59     1491.60    220.09 o 
 -23   3  14      663.50      772.75    223.36 o 
 -21   3  14        8.89      133.05     97.02 o 
 -19   3  14     1585.41     1690.24    278.54 o 
 -17   3  14      321.34      385.03    231.37 o 
 -15   3  14      646.06      662.96    136.13 o 
 -13   3  14     1055.98     1496.18    164.53 o 
 -11   3  14       92.85      140.60     96.22 o 
  -9   3  14      363.61       35.74    184.21 o 
  -7   3  14      128.00       64.57     86.92 o 
  -5   3  14     1101.40     1446.60    291.88 o 
  -3   3  14      301.91      253.03    161.96 o 
  -1   3  14      350.76      325.74    108.81 o 
   1   3  14       39.50        4.05     96.12 o 
   3   3  14     2657.44     2977.66    525.03 o 
   5   3  14        3.36      -90.62    101.38 o 
 -22   4  14     1896.46     2138.53    285.15 o 
 -20   4  14     1141.91      794.70    188.87 o 
 -18   4  14      647.50      526.49    148.36 o 
 -16   4  14      113.41      232.16    101.29 o 
 -14   4  14     1920.85     1608.60    205.12 o 
 -12   4  14       78.95       -4.26    107.68 o 
 -10   4  14      510.38      445.58    127.01 o 
  -8   4  14      465.95      471.64    174.42 o 
  -6   4  14      965.15     1137.28    256.29 o 
  -4   4  14      161.97       75.56     82.95 o 
  -2   4  14      403.21      226.13     99.57 o 
   0   4  14       59.66      -55.60     78.65 o 
   2   4  14       57.50     -109.56    149.50 o 
   4   4  14        0.48       32.79    122.80 o 
 -19   5  14     1570.14     1517.99    180.33 o 
 -17   5  14      590.79      578.23    136.54 o 
 -15   5  14      487.81      601.57    185.10 o 
 -13   5  14        1.24      -83.95     90.77 o 
 -11   5  14      804.92      854.29    226.03 o 
  -9   5  14     1039.48     1948.86    313.24 o 
  -7   5  14      799.54      783.10    227.81 o 
  -5   5  14        0.53      213.57    149.50 o 
  -3   5  14      351.46      134.37     91.87 o 
  -1   5  14      832.32     1184.55    296.33 o 
   1   5  14      184.32       18.63     99.05 o 
   3   5  14       36.14        6.61     96.14 o 
 -18   6  14      274.68      137.28    306.12 o 
 -16   6  14      443.42      434.27    186.88 o 
 -14   6  14       17.97     -144.16    147.72 o 
 -12   6  14       10.24     -158.40    158.40 o 
 -10   6  14       20.28     -110.35    153.06 o 
  -8   6  14      659.87      288.32    165.52 o 
  -6   6  14      293.97      122.80    126.36 o 
  -4   6  14        3.49      -55.17    115.69 o 
  -2   6  14      659.30      669.20    233.15 o 
   0   6  14        8.11      144.82    100.47 o 
 -13   7  14      358.04      281.20    154.84 o 
 -11   7  14     1508.14     1591.12    302.56 o 
  -9   7  14       29.44      316.80    156.62 o 
  -7   7  14      131.00      277.65    172.64 o 
  -5   7  14      935.57     1041.17    259.85 o 
 -11   1  15     1410.20     1222.49    234.87 o 
  -9   1  15        4.01      -89.92     89.92 o 
  -7   1  15      586.54      531.09    100.59 o 
                                                 
